# Supplementary material for: Comparison of Long-Term Oncological Results in Young Women with Breast Cancer between BRCA-Mutation Carriers Versus Non-Carriers: How Tumor and Genetic Risk Factors Influence the Clinical Prognosis
Source: Cancers (Basel). 2023 Aug 19;15(16):4177. doi: 10.3390/cancers15164177 (PMC10452863; doi:10.3390/cancers15164177)
Supplement: Supplementary file 1 [file cancers-15-04177-s001.zip › Supplementary Materials.xlsx]

## Sheet: estrazione
			FU, DATEFU, DISTMET, DATEDISTMET, DISTMETSKEL, DISTMETLUNG, DISTMETLIVE, DISTMETSNC, DISTMETOTH, DISTMETOTHSITE, B01, B02, B03, D06, D15, D27, D30, D31, D38, D39, D40, D42, D44, D46, D48, D49, D51, D52, D56, D57, PET, PET_LN, D60, D61, D62, D68, D69, D69A, D71, D71A, D72, D73, D74, D76, E03, E06, E15, E28, G01, P01, I01, I08, I11, I13, I14, I16, I18, I20, I21, I23, I24, I25, I27, I30, I31, I42, I…
			(((NOT (M01='2') OR M01 IS NULL)) AND (M01='1')) AND (M01='1')
			casi neoadiuvanti in db, con diagnostica, profilo biologico pre e post, follow up, ricedute emetastasi.

## Sheet: x calcoli
Status	Type of mutation	Year of birth	First surgery date	Age first surgery	Age > 35	Tumor side	Date biopsy	Neoadjuvant chemotherapy	Type first surgery	Sentinel lymph node biopsy	Axillary lymph node dissection	Total lymph nodes	Metastatic lymph nodes total	Histotype	Lymphovascular invasion	uni/multifocality	Dimension post	Dimension >18	Grading	ER%	PgR%	Ki67%	Ki67>25	HER2	FISH	Tumor biology	pT	T	pN	pN01234	Radiotherapy	Adjuvant chemotherapy	Trastuzumab	Endocrine therapy	Recurrence	Date of recurrence	DFS	Date of metastasis	DDFS	Treatment of recurrence	Death	Date of death	OS	Last follow-up	Lost to follow-up
BRCA-mutation carriers	c.7070delT (p.Leu2357Argfs*19)	1992-07-15	2016-12-15	24.4356	0	1	2016-11-03	0	Mastectomy	0	1	18	7	1	0		52	1	2	80	40	30	1	2+	1	2	3	3	2a	2	1	1	1	1	0	°	°	°	°	°	0	°	77.3667	2023-04-24	0
BRCA-mutation carriers	c.5796_5797delTA (p.His1932Glnfs*12)	1987-01-12	2015-01-27	28.0603	0	1	2014-10-15	0	Mastectomy	1	1	10	3	1	1		18	1	3	90	90	30	1	1+	°	1	1c	1	1a	1	0	1	0	1	0	°	°	°	°	°	0	°	100.3	2023-04-24	0
BRCA-mutation carriers	c.5030_5033delCTAA (p.Thr1677IlefsX2)	1974-03-25	2002-05-24	28.1836	0	1	2002-05-01	0	Breast conserving surgery	0	1	19	0	1	0		7	0	3	0	0	40	1	0	°	3	1b	1	0	0	1	1	0	0	1	2011-09-21	113.567	°	°	Surgery	0	°	254.667	2023-04-24	0
BRCA-mutation carriers	Cys61Gly	1975-08-04	2004-01-15	28.4685	0	1	2003-12-15	0	Breast conserving surgery	1	0	°	0	3	0		21	1	2	0	0	90	1	0	°	3	2	2	0	0	1	0	0	0	0	°	°	°	°	°	0	°	234.633	2023-04-24	0
BRCA-mutation carriers	1731C>T (p.Q538X) e c.1612C>T (p.Glin538X)	1981-02-26	2009-08-18	28.4932	0	1	2009-08-01	0	Breast conserving surgery	1	0	°	0	1	0		16	0	3	0	0	80	1	1+	°	3	1c	1	0	0	1	1	0	1	0	°	°	°	°	°	0	°	166.567	2023-04-24	0
BRCA-mutation carriers	c.5266dupC, p.(Gln1756Profs*74)	1974-12-09	2003-09-04	28.7562	0	1	°	0	Breast conserving surgery	0	1	16	0	1	0		30	1	3	0	0	80	1	0	°	3	2	2	0	0	1	1	0	0	1	2017-03-15	164.7	°	°	Surgery	0	°	239.067	2023-04-24	0
BRCA-mutation carriers	c.(9256+1_9257-1)_(9501+1_9502-1)del p.(Gly3086Glufs*3)	1988-03-30	2018-02-27	29.9342	0	1	2018-02-06	0	Breast conserving surgery	1	0	°	0	1	1		15	0	2	90	80	30	1	2+	0	1	1c	1	0	0	0	0	0	1	1	2018-06-01	3.13333	°	°	Surgery	0	°	62.7333	2023-04-24	0
BRCA-mutation carriers	c.181T>G(p.Cys61Gly)	1986-11-10	2017-09-04	30.8384	0	0	2017-04-13	0	Breast conserving surgery	1	0	°	0	1	0		35	1	3	0	0	70	1	2+	1	2	2	2	0	0	0	0	1	0	0	°	°	°	°	°	0	°	68.6	2023-04-24	0
BRCA-mutation carriers	c.134+3_134+6delAAGT (p.Cys27*)	1980-08-11	2011-07-05	30.9178	0	0	°	0	Breast conserving surgery	1	1	18	2	1	1		16	0	3	0	0	80	1	0	°	3	1c	1	1a	1	1	1	0	0	0	°	°	°	°	°	0	°	143.7	2023-04-24	0
BRCA-mutation carriers	c.1088delA (p.Asn363IlefsX11)	1981-07-24	2012-07-12	30.989	0	1	2012-06-08	0	Mastectomy	0	1	16	1	1	0		29	1	3	0	0	70	1	1+	°	3	2	2	1a	1	0	1	0	0	0	°	°	°	°	°	0	°	131.267	2023-04-24	0
BRCA-mutation carriers	c.2960dupA (p.Ser988ValFsX4)	1982-01-30	2013-01-30	31.0219	0	0	2013-01-01	0	Breast conserving surgery	1	0	°	0	1	0		27	1	3	0	0	54	1	1+	°	3	2	2	0	0	1	1	0	0	1	2015-12-12	34.8667	2015-12-12	34.8667	Chemotherapy + Radiotherapy	1	2016-05-05	39.7	2016-05-05	0
BRCA-mutation carriers	c.5030_5033delCTAA (p.Thr1677Ilefs*2)	1987-10-28	2018-10-30	31.0274	0	1	2017-01-18	1	Mastectomy	1	0	°	0	1	0		7	0	3	0	0	80	1	0	°	3	1b	1	0	0	1	0	0	0	0	°	°	°	°	°	0	2013-03-03	54.5667	2023-04-24	0
BRCA-mutation carriers	3633G>T (p.E1172X) e 3610G>T(p.S1164I)	1969-09-02	2000-10-09	31.1233	0	0	2000-09-01	0	Breast conserving surgery	0	1	10	0	1	0		21	1	2	0	0	80	1	0	°	3	2	2	0	0	1	1	0	0	1	2010-05-15	116.833	°	°	Surgery	0	2015-12-26	274.4	2023-04-24	0
BRCA-mutation carriers	c.1207delA(p.N363IfsX11)	1977-01-16	2008-02-28	31.137	0	1	2008-02-01	0	Breast conserving surgery	0	1	17	1	1	1		22	1	3	0	0	55	1	0	°	3	2	2	1a	1	1	1	0	0	1	2016-03-09	97.7333	°	°	Surgery + Chemotherapy	0	2016-12-11	184.467	2023-04-24	0
BRCA-mutation carriers	c.8878C>T (p.Gln2960*)	1984-10-26	2015-12-22	31.1753	0	0	2015-11-20	0	Mastectomy	1	0	°	0	0	0		30	1	2	90	30	10	0	0	°	1	2	2	1mi	4	0	0	0	1	1	2017-03-24	15.2667	2020-09-30	58.1333	Chemotherapy	0	2012-05-08	89.3333	2023-04-24	0
BRCA-mutation carriers	c.289G>T(p.Glu97*)	1966-11-08	1998-06-15	31.6219	0	1	°	0	Breast conserving surgery	0	1	10	0	1	0		12	0	2	80	50	30	1	°	°	1	1c	1	0	0	1	0	0	0	1	2004-08-31	75.6333	2014-02-15	190.8	Chemotherapy	0	2016-06-27	243.6	2018-06-18	0
BRCA-mutation carriers	c.9106C>T(p.Q2960X)	1966-07-18	1998-07-27	32.0466	0	1	1998-07-01	0	Mastectomy	0	1	38	29	0	0		25	1	2	80	20	20	0	°	°	1	2	2	3a	3	0	1	0	1	0	°	°	°	°	°	0	°	301.233	2023-04-24	0
BRCA-mutation carriers	c.-119-?_80+?del (p.0?)	1982-08-26	2014-11-13	32.2384	0	1	2014-10-15	0	Mastectomy	1	0	°	0	1	0		45	1	3	0	0	90	1	2+	0	3	2	2	0	0	°	°	0	°	0	°	°	°	°	°	0	°	102.8	2023-04-24	0
BRCA-mutation carriers	c.1687C>T (p.Gln563*)	1984-09-03	2016-12-22	32.3233	0	0	2016-11-15	0	Breast conserving surgery	1	0	°	0	1	0		12	0	3	0	0	70	1	0	°	3	1c	1	1mi	4	0	1	0	0	1	2017-06-22	6.06667	2018-03-01	14.4667	Chemotherapy	0	°	77.1333	2023-04-24	0
BRCA-mutation carriers	325_326delinsTG(p.T69M) e 5385dupC(p.Q1756PfsX74)	1979-11-04	2012-03-27	32.4164	0	0	2012-03-15	0	Mastectomy	1	0	°	0	1	0		18	1	3	0	0	80	1	0	°	3	1c	1	0	0	0	0	0	0	0	°	°	°	°	°	0	°	134.833	2023-04-24	0
BRCA-mutation carriers	5181_5183 delGTT (p.V1688 del)	1975-09-28	2008-04-28	32.6055	0	0	2008-04-01	0	Breast conserving surgery	0	1	24	1	1	0		21	1	2	80	95	10	0	3+	°	2	2	2	1a	1	0	1	1	1	1	2011-10-27	42.5667	°	°	°	0	°	182.467	2023-04-24	0
BRCA-mutation carriers	5083_5101del19 (p.S1655YfsX16)	1970-03-27	2003-02-04	32.8822	0	0	2003-01-01	0	Breast conserving surgery	0	1	12	0	1	0		13	0	3	0	0	50	1	0	°	3	1c	1	0	0	1	1	0	0	0	°	°	°	°	°	0	°	246.133	2023-04-24	0
BRCA-mutation carriers	c.1360_1361delAG (p.Ser454*)	1983-05-29	2016-04-19	32.9151	0	1	2016-03-07	0	Breast conserving surgery	1	1	24	4	1	1		27	1	3	0	0	85	1	0	°	3	2	2	2a	2	1	1	0	0	0	°	°	°	°	°	0	°	85.3667	2023-04-24	0
BRCA-mutation carriers	c.5062G>T (p.Glu1688*)	1985-03-25	2018-03-22	33.0137	0	0	2017-10-23	0	Breast conserving surgery	1	0	°	0	1	0		17	0	3	0	0	80	1	0	°	3	1c	1	0	0	0	1	0	0	0	°	°	°	°	°	0	°	61.9667	2023-04-24	0
BRCA-mutation carriers	c.5123C>A (p.Ala1708Glu)	1983-07-25	2016-07-22	33.0164	0	1	2015-09-01	1	Mastectomy	1	0	°	0	1	0		0	0	3	0	0	80	1	0	°	3	y0	0	0	0	0	0	0	0	0	°	°	°	°	°	0	°	82.2333	2023-04-24	0
BRCA-mutation carriers	c.4270C>T (p.Gln1424*)	1981-10-30	2015-01-10	33.2192	0	1	2014-12-15	0	Breast conserving surgery	1	0	°	0	1	0		17	0	3	0	0	70	1	0	°	3	1c	1	0	0	1	1	0	0	0	°	°	°	°	°	0	°	100.867	2023-04-24	0
BRCA-mutation carriers	1207delA (p.N363IfsX11)	1971-06-03	2005-03-01	33.7671	0	2	2005-01-15	0	Mastectomy	0	1	11	1	1	1		100	1	3	0	0	80	1	0	°	3	3	3	1a	1	0	1	0	0	1	2008-09-15	43.1333	2008-10-21	44.3333	Surgery + Chemotherapy	1	2013-03-03	97.4667	2013-03-03	0
BRCA-mutation carriers	c.5645C>A (p.Ser1882*)	1982-11-22	2016-09-13	33.8329	0	0	2016-08-16	0	Breast conserving surgery	0	1	9	5	1	1		21	1	3	90	80	30	1	1+	°	1	2	2	2a	2	1	1	0	1	1	2023-04-06	79.8667	2023-04-06	79.8667	Chemotherapy + Radiotherrapy	0	°	80.4667	2023-04-24	0
BRCA-mutation carriers	1207delA(p.N363IfsX11) - c.1088delA(p.AsnIlefsX11)	1977-12-05	2011-10-04	33.8521	0	0	2011-09-05	0	Breast conserving surgery	1	0	°	0	1	0		15	0	3	0	0	95	1	1+	°	3	1c	1	0	0	1	1	0	1	0	°	°	°	°	°	0	°	140.667	2023-04-24	0
BRCA-mutation carriers	c.4964_4982del19 (p.Ser1655TyrfsX16)	1978-04-05	2012-09-11	34.4603	0	1	2012-06-15	0	Mastectomy	0	1	38	15	1	0		21	1	3	0	0	70	1	0	°	3	2	2	3a	3	1	1	0	0	0	°	°	°	°	°	0	°	129.233	2023-04-24	0
BRCA-mutation carriers	c.4987-1G>A (p.Val1665Serfs*8)	1980-02-24	2015-03-13	35.0712	0	1	2015-03-01	0	Breast conserving surgery	1	0	°	°	1	0		12	0	2	°	°	°	0	°	°	3	1c	1	0	0	1	°	0	0	0	°	°	°	°	°	0	°	98.8	2023-04-24	0
BRCA-mutation carriers	c.3013G>T (p.Glu1005X)	1977-05-22	2012-07-10	35.1589	0	0	2012-06-15	0	Breast conserving surgery	1	0	°	0	1	0		25	1	3	0	0	70	1	0	°	3	2	2	0	0	1	1	0	0	0	°	°	°	°	°	0	°	131.333	2023-04-24	0
BRCA-mutation carriers	c.6625dupA (p.Ile2209Asnfs*16)	1980-03-09	2015-06-23	35.3123	0	0	2015-05-21	0	Mastectomy	0	1	25	5	1	1		30	1	3	85	80	35	1	2+	0	1	2	2	2a	2	1	1	0	1	0	°	°	°	°	°	0	°	95.4	2023-04-24	0
BRCA-mutation carriers	c.5266dupC (p.Gln1756ProfsX74)	1978-01-07	2013-05-15	35.3753	0	1	2013-05-01	0	Mastectomy	1	1	35	1	1	1		40	1	3	0	0	30	1	0	°	3	2	2	1a	1	0	1	0	0	0	°	°	°	°	°	0	°	121.033	2023-04-24	0
BRCA-mutation carriers	c.981_982delAT(p.Cys328X)	1978-11-08	2014-03-20	35.3863	0	0	2013-08-15	1	Mastectomy	0	1	23	1	1	1		32	1	2	9	9	10	0	0	°	3	2	2	1mi	4	0	0	0	0	0	°	°	°	°	°	0	°	110.733	2023-04-24	0
BRCA-mutation carriers	2846_2849delTCAA (p.N909KfsX90)	1975-07-19	2011-01-20	35.5315	0	0	2010-11-15	0	Breast conserving surgery	1	0	°	0	1	0		24	1	3	20	5	80	1	0	°	1	2	2	0	0	1	1	0	1	1	2015-05-29	53	2015-05-29	53	Chemotherapy	1	2015-12-26	60.0333	2015-12-26	0
BRCA-mutation carriers	c.3257T>G(p.L1086X)	1979-03-10	2014-10-23	35.6466	0	1	2014-09-25	0	Mastectomy	1	0	°	1	1	1		60	1	3	85	0	55	1	3+	°	2	3	3	1mi	4	1	1	1	1	0	°	°	°	°	°	0	°	103.5	2023-04-24	0
BRCA-mutation carriers	c.4964_4982delCTGGCCTGACCCCAGAAGA p.(Ser1655Tyrfs*16)	1983-07-27	2019-03-28	35.6932	0	0	2018-07-20	1	Mastectomy	1	0	°	0	1	0		0	0	3	0	0	25	0	1+	°	3	yTis	0	0	0	0	0	0	0	0	°	°	°	°	°	0	°	49.6	2023-04-24	0
BRCA-mutation carriers	c.6039delA(p.Val2014Tyrfs*26)	1979-04-14	2015-05-20	36.1233	1	0	2015-05-04	0	Mastectomy	1	1	20	2	1	1		26	1	2	95	70	15	0	2+	0	1	2	2	1a	1	1	1	0	1	1	2023-01-12	93.1333	°	°	Surgery	0	°	96.5333	2023-04-24	0
BRCA-mutation carriers	4236G>T (p.E1373X)	1974-06-01	2010-09-03	36.2822	1	1	2010-08-01	0	Mastectomy	0	1	15	2	1	1		23	1	3	0	0	90	1	1+	°	3	2	2	1a	1	0	1	0	0	1	2012-09-04	24.4	2015-01-27	53.5667	Surgery + Chemotherapy	1	2016-12-11	76.3667	2016-12-11	0
BRCA-mutation carriers	c.5385_5386insC(p.Q1756PfsX74)	1967-07-09	2004-03-08	36.6904	1	1	2003-09-15	1	Mastectomy	0	1	18	0	1	0		12	0	2	70	0	5	0	1+	°	1	1c	1	0	0	0	0	0	1	0	°	°	°	°	°	0	°	232.867	2023-04-24	0
BRCA-mutation carriers	c. 5266dupC (p.Gln1756Profs*74)	1978-03-25	2015-06-25	37.2767	1	1	2015-05-14	0	Breast conserving surgery	1	0	°	0	1	0		7	0	3	3	1	75	1	0	°	3	1b	1	1mi	4	1	1	0	0	1	2017-08-01	25.6	°	°	Surgery + Chemotherapy	0	°	70.2	2021-03-31	0
BRCA-mutation carriers	c.3860dupA (Asn1287Lysfs*2)	1980-01-28	2017-05-09	37.3041	1	1	2017-04-14	0	Mastectomy	1	0	°	0	1	0		60	1	2	90	70	20	0	°	°	1	yTis	0	0	0	0	0	0	0	0	°	°	°	°	°	0	°	72.5333	2023-04-24	0
BRCA-mutation carriers	c.1806C>T (p. Q563X)	1965-12-30	2003-11-18	37.9096	1	0	2003-11-01	0	Breast conserving surgery	0	1	13	0	1	0		13	0	3	0	0	50	1	0	°	3	1c	1	0	0	1	1	0	0	0	°	°	°	°	°	0	°	211.433	2021-03-31	0
BRCA-mutation carriers	c.5266dupC (p.Gln1756ProfsX74)	1974-03-11	2012-05-09	38.189	1	0	2012-04-15	0	Mastectomy	1	1	54	11	1	1		21	1	3	0	0	68	1	1+	°	3	2	2	3a	3	1	1	0	0	0	°	°	°	°	°	0	°	133.4	2023-04-24	0
BRCA-mutation carriers	c.6082_6086delGAAGA(p.Glu2028Lysfs*19)	1979-06-01	2017-12-21	38.5836	1	0	2017-11-21	0	Mastectomy	1	1	18	12	1	1		50	1	3	90	60	25	0	2+	0	1	2	2	3a	3	1	1	0	1	0	°	°	°	°	°	0	°	65	2023-04-24	0
BRCA-mutation carriers	5385dupC (p.Q1756PfsX74) e c.5266dupC (p. Gln1756ProfsX74)	1974-09-26	2013-04-24	38.6027	1	0	2013-04-01	0	Breast conserving surgery	1	0	°	0	1	0		19	1	3	0	0	90	1	0	°	3	1c	1	0	0	1	1	0	1	0	°	°	°	°	°	0	°	121.733	2023-04-24	0
BRCA-mutation carriers	5796_5797delTA (p.His1932Glnfs*12)	1977-03-08	2015-10-15	38.6301	1	2	2015-09-02	0	Mastectomy	0	1	31	6	1	1		57	1	2	90	90	20	0	2+	1	2	3	3	2a	2	1	1	1	1	0	°	°	°	°	°	0	°	91.6	2023-04-24	0
BRCA-mutation carriers	c.9904delT	1965-01-16	2003-10-28	38.8055	1	1	2003-10-01	0	Breast conserving surgery	0	1	10	4	1	1		13	0	2	65	40	30	1	0	°	1	1c	1	2	2	0	1	0	1	1	2010-02-03	76.3333	2010-02-25	77.0667	Chemotherapy	1	2012-05-08	103.833	2012-05-08	0
BRCA-mutation carriers	c.2623_2624delGT(p.Val875GlnfsX5)	1970-08-12	2009-06-01	38.8301	1	0	2009-05-01	0	Mastectomy	0	1	13	1	1	1		28	1	3	60	30	20	0	1+	°	1	2	2	1a	1	0	1	0	1	1	2013-12-15	55.2667	2013-12-15	55.2667	Chemotherapy	0	°	169.167	2023-04-24	0
BRCA-mutation carriers	c.1687C>T (p.Gln563X)	1966-10-19	2005-09-15	38.9342	1	1	2005-09-01	0	Breast conserving surgery	1	0	°	0	1	0		21	1	3	0	0	70	1	0	°	3	2	2	0	0	0	1	0	0	1	2013-08-27	96.7667	°	°	Surgery + Radiotherapy + Endocrine therapy	0	°	214.333	2023-04-24	0
BRCA-mutation carriers	c.213-11T>G(p.Arg71SerfsX11)	1972-06-12	2011-07-15	39.1151	1	1	2011-07-06	0	Breast conserving surgery	1	0	°	0	1	1		32	1	3	0	0	80	1	1+	°	3	2	2	0	0	1	1	0	0	1	2020-12-04	114.333	°	°	Surgery + Chemotherapy	0	°	143.367	2023-04-24	0
BRCA-mutation carriers	c.8247_8248delGA (p.Lys2750Aspfs*13)	1975-10-21	2015-03-10	39.411	1	1	2015-02-15	0	Mastectomy	1	0	°	0	1	0		13	0	2	98	75	27	1	1+	°	1	1c	1	0	0	0	1	0	1	0	°	°	°	°	°	0	°	73.7667	2021-03-31	0
BRCA-mutation carriers	c.4668dupA; (p.Asp1557Argfs*17)	1969-11-15	2009-04-24	39.4658	1	0	2009-04-09	0	Breast conserving surgery	1	0	°	0	1	0		26	1	3	0	0	80	1	0	°	3	2	2	0	0	0	1	0	0	0	°	°	°	°	°	0	°	170.433	2023-04-24	0
BRCA-mutation carriers	c.3626T>G(p.Leu1209*)	1978-04-19	2017-10-13	39.5123	1	1	2017-10-03	0	Mastectomy	1	0	°	0	1	1		20	1	2	90	90	18	0	1+	°	1	1c	1	0	0	0	0	0	1	1	2023-01-15	64	2023-01-15	64	Chemotherapy + Endocrine therapy	0	°	67.3	2023-04-24	0
BRCA-mutation carriers	4359_4360insTGAGGA(p.T1378X)	1965-02-28	2004-11-09	39.7233	1	0	2004-10-15	0	Mastectomy	0	1	24	10	1	1		51	1	3	50	30	20	0	0	°	1	3	3	3a	3	1	1	0	1	0	°	°	°	°	°	0	°	224.667	2023-04-24	0
BRCA-mutation carriers	c.4111C>T (p.Gln1371*)	1970-12-17	2010-09-21	39.789	1	0	2010-09-07	0	Breast conserving surgery	1	0	°	0	1	1		24	1	2	95	60	20	0	2+	0	1	2	2	1mi	4	1	1	0	1	0	°	°	°	°	°	0	°	153.267	2023-04-24	0
BRCA-mutation carriers	c.5266dupC(p.Gln1756Profs*74)	1976-05-09	2016-03-01	39.8384	1	0	2016-01-29	0	Mastectomy	1	0	°	0	1	0		29	1	3	0	0	75	1	0	°	3	2	2	0	0	0	1	0	0	0	°	°	°	°	°	0	°	87	2023-04-24	0
BRCA-mutation carriers	c.5682C>G (p.Tyr1894*)	1959-05-31	1999-04-22	39.9205	1	1	°	0	Mastectomy	0	1	31	15	0	1		21	1	2	75	50	°	0	°	°	1	2	2	3a	3	0	1	0	1	0	°	°	°	°	°	0	°	292.267	2023-04-24	0
BRCA-mutation carriers	6309delA (p.E2028KfsX12) – c.6081delA(p.Glu2028LysfsX12)	1971-04-01	2011-06-01	40.1945	1	1	2011-05-01	0	Mastectomy	1	0	°	0	1	0		13	0	2	60	30	10	0	0	°	1	1c	1	0	0	0	1	0	1	1	2013-12-20	31.1	°	°	Surgery + Chemotherapy	0	°	144.833	2023-04-24	0
BRCA-mutation carriers	2024_2028delCTTAT(p.S599X)	1971-06-07	2011-11-29	40.5068	1	0	2011-11-01	0	Mastectomy	1	1	13	1	1	1		22	1	3	95	50	50	1	1+	°	1	2	2	1a	1	0	1	0	1	1	2013-05-06	17.4667	2013-08-12	20.7333	Chemotherapy	1	2016-06-27	55.7333	2016-06-27	0
BRCA-mutation carriers	c.3748G>T(p.Glu1250*)	1975-04-02	2015-12-16	40.7342	1	1	2015-04-15	1	Mastectomy	1	0	1	0	1	0		0	0	3	65	30	70	1	0	°	1	y0	0	0	0	0	0	0	1	0	°	°	°	°	°	0	°	89.5333	2023-04-24	0
BRCA-mutation carriers	c.5062_5064delGTT(p.Val1688del)	1974-12-09	2015-11-06	40.937	1	0	2015-03-24	1	Mastectomy	0	1	1	0	1	0		0	0	2	0	0	70	1	0	°	3	y0	0	0	0	0	0	0	0	0	°	°	°	°	°	0	°	90.8667	2023-04-24	0
Non-carriers	°	1978-02-14	2012-08-24	34.5479	0	1	08/05/2012	1	Mastectomy	1	1	30	10	1	1	2	100	1	2	90	30	20	0	1+	°	1	y3	3	3a	3	1	1	0	1	1	2014-05-20	21.1333	2014-05-20	21.1333	Chemotherapy	1	2017-01-24	53.8	2017-01-24	0
Non-carriers	°	1972-05-30	2012-07-31	40.1973	1	0	°	0	Mastectomy	0	1	23	4	1	0	1	30	1	3	15	0	80	1	0	°	1	2	2	2a	2	1	1	0	0	1	2016-02-15	155.667	2016-02-15	43.1333	Chemotherapy	1	2017-10-29	63.8667	2017-10-29	0
Non-carriers	°	1981-07-25	2016-03-07	34.6411	0	1	19/06/2015	1	Breast conserving surgery	1	0	°	0	1	0	1	8	0	3	0	0	30	1	0	°	3	y1b	1	0	0	1	0	0	0	1	2017-11-15	97.9667	2020-05-25	62.5	Chemotherapy + mastectomy	1	2021-04-25	62.5	2021-04-25	0
Non-carriers	°	1972-02-13	2010-02-09	38.0164	1	0	°	1	Mastectomy	0	1	14	9	2	0	1	25	1	2	85	80	5	0	1+	°	1	y2	2	2a	2	1	0	0	1	0	°	141.533	°	141.533	°	1	2021-09-25	141.533	2021-09-25	0
Non-carriers	°	1977-10-13	2009-09-17	31.9507	0	1	2009-08-01	0	Mastectomy	1	1	33	2	1	1	2	3	0	1	95	25	10	0	1+	°	1	1a	1	1a	1	0	1	0	1	0	°	155.667	°	155.667	°	0	°	155.667	2022-07-01	0
Non-carriers	°	1974-08-14	2011-07-12	36.9342	1	1	28/06/2011	0	Mastectomy	1	1	21	8	1	1	1	45	1	2	95	5	20	0	1+	°	1	2	2	2a	2	1	1	0	1	0	°	133.667	°	133.667	°	0	°	133.667	2022-07-04	0
Non-carriers	°	1979-09-15	2015-04-17	35.611	0	0	23/09/2014	1	Breast conserving surgery	1	0	°	0	1	0	2	12	0	2	85	0	10	0	3+	°	2	y1c	1	0	0	1	1	1	1	0	°	87.8667	°	87.8667	°	0	°	87.8667	2022-07-05	0
Non-carriers	°	1977-01-28	2014-06-20	37.4164	1	0	°	1	Mastectomy	1	0	°	0	1	0	2	0	0	2	°	°	°	0	°	°	3	y0	0	0	0	1	0	0	0	0	°	97.9667	°	97.9667	°	0	°	97.9667	2022-07-07	0
Non-carriers	°	1976-05-04	2014-07-01	38.1836	1	1	29/05/2014	0	Mastectomy	1	0	°	1	1	1	1	15	0	2	80	90	20	0	0	°	1	1c	1	1mic	4	0	1	0	1	1	2020-06-22	76.8	2020-06-22	72.7667	Chemotherapy	0	°	97.6	2022-07-07	0
Non-carriers	°	1970-08-28	2009-03-17	38.5781	1	0	15/12/2008	0	Mastectomy	1	1	17	1	1	0	2	5	0	2	60	15	15	0	3+	°	2	1a	1	1a	1	0	1	1	1	0	°	162.133	°	162.133	°	0	°	162.133	2022-07-11	0
Non-carriers	°	1982-02-06	2018-04-30	36.2521	1	1	20/04/2018	0	Breast conserving surgery	1	0	°	0	1	0	1	19	1	2	85	70	15	0	2+	0	1	1c	1	0	0	1	0	0	1	0	°	51.1667	°	51.1667	°	0	°	51.1667	2022-07-13	0
Non-carriers	°	1972-05-11	2012-01-27	39.7397	1	0	°	0	Mastectomy	0	1	39	1	1	1	2	26	1	3	85	5	30	1	1+	°	1	2	2	1a	1	0	1	0	1	0	°	127.533	°	127.533	°	0	°	127.533	2022-07-19	0
Non-carriers	°	1977-04-24	2016-04-05	38.9753	1	1	07/03/2016	0	Breast conserving surgery	1	0	°	0	1	0	1	32	1	2	95	80	10	0	1+	°	1	2	2	0	0	1	0	0	1	0	°	76.8	°	76.8	°	0	°	76.8	2022-07-27	0
Non-carriers	°	1976-04-18	2016-08-16	40.3562	1	1	04/08/2016	0	Breast conserving surgery	1	0	°	0	1	0	1	21	1	3	0	0	70	1	0	°	3	2	2	0	0	1	1	0	0	1	2018-01-25	133.2	°	72.5333	Mastectomy	0	°	72.5333	2022-08-01	0
Non-carriers	°	1976-06-26	2012-07-30	36.1178	1	1	28/06/2012	0	Breast conserving surgery	1	1	30	1	1	0	1	11	0	2	70	90	12	0	0	°	1	1c	1	1a	1	1	0	0	1	0	°	122.1	°	122.1	°	0	°	122.1	2022-08-10	0
Non-carriers	°	1973-03-19	2013-03-26	40.0466	1	1	°	0	Mastectomy	1	1	28	1	1	0	2	18	1	3	0	0	40	1	3+	°	2	1c	1	1a	1	0	1	1	0	0	°	115	°	115	°	0	°	115	2022-09-05	0
Non-carriers	°	1980-01-11	2017-08-07	37.5973	1	1	30/12/2016	1	Mastectomy	1	1	5	2	1	0	2	1	0	2	90	70	50	1	0	°	1	y1mic	1	1mi	4	0	0	0	1	0	°	61.8333	°	61.8333	°	0	°	61.8333	2022-09-05	0
Non-carriers	°	1977-10-11	2016-03-31	38.4959	1	0	°	0	Breast conserving surgery	1	0	°	0	3	0	1	15	0	1	90	90	5	0	0	°	1	1c	1	0	0	1	0	0	1	0	°	78.5	°	78.5	°	0	°	78.5	2022-09-11	0
Non-carriers	°	1971-09-15	2011-05-03	39.6575	1	0	13/04/2011	0	Breast conserving surgery	1	0	°	0	1	0	1	9	0	2	90	90	10	0	0	°	1	1b	1	0	0	1	0	0	1	0	°	138.9	°	138.9	°	0	°	138.9	2022-09-29	0
Non-carriers	°	1982-09-03	2017-12-28	35.3425	0	1	°	0	Mastectomy	1	0	°	0	1	1	2	17	0	3	90	60	20	0	1+	°	1	1c	1	0	0	0	0	0	1	0	°	57.9	°	57.9	°	0	°	57.9	2022-09-30	0
Non-carriers	°	1971-04-10	2011-09-27	40.4932	1	1	°	0	Mastectomy	1	1	14	1	1	0	1	25	1	3	0	0	40	1	3+	°	2	2	2	1a	1	0	1	1	0	0	°	134.667	°	134.667	°	0	°	134.667	2022-10-19	0
Non-carriers	°	1991-06-09	2017-08-22	26.2219	0	1	30/06/2017	0	Breast conserving surgery	0	1	29	2	1	1	2	20	1	2	90	90	8	0	2+	1	2	1c	1	1a	1	1	1	1	1	0	°	63.2667	°	63.2667	°	0	°	63.2667	2022-11-02	0
Non-carriers	°	1981-01-29	2014-11-25	33.8438	0	0	31/10/2014	0	Breast conserving surgery	1	0	°	0	1	1	1	25	1	2	90	90	16	0	0	°	1	2	2	0	0	1	0	0	1	1	2022-09-15	61.3333	2022-09-15	95.0333	Chemotherapy	0	°	96.8	2022-11-07	0
Non-carriers	°	1979-03-24	2015-10-28	36.6219	1	0	°	0	Breast conserving surgery	0	1	13	2	1	0	1	24	1	3	80	40	40	1	0	°	1	2	2	1a	1	1	1	0	1	0	°	85.9333	°	85.9333	°	0	°	85.9333	2022-11-18	0
Non-carriers	°	1975-08-05	2013-09-17	38.1452	1	1	05/09/2013	0	Mastectomy	1	1	39	1	1	1	2	40	1	3	60	30	30	1	0	°	1	2	2	1a	1	0	0	0	1	0	°	111.833	°	111.833	°	0	°	111.833	2022-11-24	0
Non-carriers	°	1980-06-13	2014-08-05	34.1671	0	0	21/07/2014	0	Breast conserving surgery	1	0	°	0	1	0	1	5	0	2	90	90	45	1	3+	°	2	1a	1	0	0	1	1	1	1	0	°	101.133	°	101.133	°	0	°	101.133	2022-11-25	0
Non-carriers	°	1982-03-24	2017-12-19	35.7644	0	0	25/11/2017	0	Breast conserving surgery	0	1	15	12	1	0	1	28	1	3	90	0	40	1	0	°	1	2	2	3a	3	1	1	0	1	0	°	60.2	°	60.2	°	0	°	60.2	2022-11-29	0
Non-carriers	°	1982-09-01	2017-11-29	35.2685	0	0	°	0	Breast conserving surgery	1	0	°	0	2	1	1	15	0	2	90	90	10	0	1+	°	1	1c	1	0	0	1	0	0	1	0	°	61.3333	°	61.3333	°	0	°	61.3333	2022-12-13	0
Non-carriers	°	1984-04-21	2017-03-30	32.9616	0	0	°	0	Breast conserving surgery	1	0	°	0	1	0	1	16	0	3	90	60	35	1	0	°	1	1c	1	0	0	1	1	0	1	0	°	69.6333	°	69.6333	°	0	°	69.6333	2022-12-18	0
Non-carriers	°	1978-07-10	2018-01-23	39.5671	1	0	2017-11-15	0	Mastectomy	0	1	25	14	1	1	1	45	1	2	90	70	30	1	0	°	1	2	2	2a	2	1	1	0	1	0	°	59.8333	°	59.8333	°	0	°	59.8333	2022-12-23	0
Non-carriers	°	1979-11-23	2015-06-19	35.5945	0	0	°	0	Breast conserving surgery	1	0	°	1	1	1	1	12	0	2	60	1	20	0	2+	0	1	1c	1	1	1	0	1	0	1	1	2021-12-17	160.967	°	92.0333	Axillary lymph node dissection	0	°	92.0333	2023-01-09	0
Non-carriers	°	1977-10-28	2009-06-15	31.6521	0	0	°	0	Breast conserving surgery	1	0	°	0	1	0	2	°	0	2	95	95	°	0	1+	°	1	1mi	1	0	0	1	0	0	0	0	°	165.2	°	165.2	°	0	°	165.2	2023-01-09	0
Non-carriers	°	1972-02-13	2009-09-18	37.6219	1	1	°	0	Breast conserving surgery	1	0	°	0	1	0	1	8	0	3	5	1	70	1	1+	°	1	1a	1	0	0	1	1	0	1	0	°	162.033	°	162.033	°	0	°	162.033	2023-01-09	0
Non-carriers	°	1969-12-26	2009-12-04	39.9671	1	0	°	0	Breast conserving surgery	1	0	°	0	1	1	2	9	0	2	95	85	12	0	1+		1	1b	1	0	0	1	0	0	1	0	°	159.467	°	159.467	°	0	°	159.467	2023-01-09	0
Non-carriers	°	1971-10-30	2011-10-25	40.0137	1	1	°	0	Breast conserving surgery	1	0	°	0	1	0	1	24	1	3	0	0	85	1	0	°	3	2	2	0	0	1	1	0	0	0	°	136.467	°	136.467	°	0	°	136.467	2023-01-09	0
Non-carriers	°	1972-11-03	2012-03-13	39.3836	1	1	06/03/2012	0	Breast conserving surgery	1	0	°	0	1	0	1	19	1	1	95	90	15	0	1+	°	1	1c	1	0	0	1	0	0	1	0	°	131.8	°	131.8	°	0	°	131.8	2023-01-09	0
Non-carriers	°	1979-02-19	2013-03-22	34.1096	0	0	°	0	Breast conserving surgery	1	0	°	0	1	0	1	17	0	2	95	40	20	0	2+	0	1	1c	1	0	0	1	0	0	1	0	°	119.333	°	119.333	°	0	°	119.333	2023-01-09	0
Non-carriers	°	1974-01-11	2012-03-08	38.1808	1	0	17/02/2012	0	Breast conserving surgery	1	0	°	0	1	1	1	29	1	3	90	0	85	1	3+	°	2	2	2	0	0	1	1	1	1	0	°	131.967	°	131.967	°	0	°	131.967	2023-01-09	0
Non-carriers	°	1973-02-14	2013-05-03	40.2411	1	0	24/04/2013	0	Mastectomy	1	1	12	9	2+1	1	2	65	1	2	80	60	15	0	1+	°	1	3	3	2a	2	1	1	0	1	0	°	117.933	°	117.933	°	0	°	117.933	2023-01-09	0
Non-carriers	°	1974-11-19	2012-01-19	37.1918	1	0	°	0	Breast conserving surgery	1	1	24	4	1	1	1	17	0	3	85	3	20	0	0	°	1	1c	1	2a	2	1	1	0	1	0	°	133.6	°	133.6	°	0	°	133.6	2023-01-09	0
Non-carriers	°	1976-04-24	2014-04-28	38.0356	1	0	14/04/2014	0	Breast conserving surgery	1	0	°	0	1	1	1	25	1	3	0	0	35	1	3+	°	2	2	2	0	0	1	1	1	0	0	°	105.933	°	105.933	°	0	°	105.933	2023-01-09	0
Non-carriers	°	1975-03-05	2014-08-19	39.4849	1	0	17/07/2014	0	Breast conserving surgery	1	1	9	1	1	1	1	15	0	3	90	25	10	0	0	°	1	1c	1	1a	1	1	1	0	1	0	°	102.167	°	102.167	°	0	°	102.167	2023-01-09	0
Non-carriers	°	1972-11-11	2009-10-20	36.9644	1	1	12/10/2009	0	Mastectomy	1	1	37	36	1	1	2	50	1	3	80	50	35	1	1+	°	1	3	3	3a	3	1	1	0	1	0	°	160.967	°	160.967	°	0	°	160.967	2023-01-09	0
Non-carriers	°	1978-10-01	2015-02-12	36.3918	1	1	13/01/2015	0	Breast conserving surgery	1	0	°	0	1	0	1	8	0	2	90	85	12	0	0	°	1	1b	1	0	0	1	0	0	1	0	°	96.2667	°	96.2667	°	0	°	96.2667	2023-01-09	0
Non-carriers	°	1975-03-18	2013-12-18	38.7808	1	0	°	0	Mastectomy	1	1	19	1	1	1	1	12	0	3	80	90	25	0	0	°	1	1c	1	1a	1	0	1	0	1	0	°	110.3	°	110.3	°	0	°	110.3	2023-01-09	0
Non-carriers	°	1977-10-16	2013-12-11	36.1781	1	0	22/11/2013	0	Mastectomy	1	1	26	1	1	1	1	30	1	2	90	5	30	1	1+	°	1	2	2	1a	1	0	1	0	1	0	°	110.533	°	110.533	°	0	°	110.533	2023-01-09	0
Non-carriers	°	1973-08-03	2013-12-11	40.3836	1	1	21/11/2013	0	Breast conserving surgery	1	0	°	0	1	1	1	15	0	2	90	90	15	0	1+	°	1	1c	1	0	0	1	0	0	1	0	°	110.533	°	110.533	°	0	°	110.533	2023-01-09	0
Non-carriers	°	1976-10-12	2013-07-04	36.7507	1	0	24/06/2013	0	Breast conserving surgery	1	0	°	0	1	1	1	9	0	2	90	80	20	0	1+	°	1	1b	1	0	0	1	0	0	1	0	°	115.867	°	115.867	°	0	°	115.867	2023-01-09	0
Non-carriers	°	1973-08-12	2009-09-02	36.0822	1	0	01/07/2009	0	Breast conserving surgery	1	0	°	0	1	0	1	5	0	1	95	95	10	0	1+	°	1	1a	1	0	0	1	0	0	1	0	°	162.567	°	162.567	°	0	°	162.567	2023-01-09	0
Non-carriers	°	1970-02-27	2009-12-01	39.7863	1	1	15/08/2009	1	Breast conserving surgery	1	0	°	0	1	0	1	1	0	2	°	°	°	0	°	°	1	yTis	0	0	0	1	0	0	1	0	°	159.567	°	159.567	°	0	°	159.567	2023-01-09	0
Non-carriers	°	1979-04-06	2016-04-27	37.0849	1	0	°	0	Breast conserving surgery	1	0	°	0	1	0	1	22	1	3	0	0	80	1	3+	°	2	2	2	0	0	1	1	1	0	0	°	81.6	°	81.6	°	0	°	81.6	2023-01-09	0
Non-carriers	°	1986-01-29	2013-09-13	27.6411	0	1	23/08/2013	0	Mastectomy	1	0	°	0	1	0	1	6	0	2	90	60	25	0	1+	°	1	1b	1	0	0	0	0	0	1	0	°	113.5	°	113.5	°	0	°	113.5	2023-01-09	0
Non-carriers	°	1975-09-19	2014-11-25	39.211	1	0	15/05/2014	1	Breast conserving surgery	1	1	16	1	1	1	1	26	1	2	90	40	10	0	1+	°	1	y2	2	1a	1	1	0	0	1	0	°	98.9	°	98.9	°	0	°	98.9	2023-01-09	0
Non-carriers	°	1970-11-12	2009-09-01	38.8301	1	0	°	0	Breast conserving surgery	1	1	18	1	1	0	1	17	0	3	95	80	60	1	1+	°	1	1c	1	1a	1	1	1	0	1	0	°	162.6	°	162.6	°	0	°	162.6	2023-01-09	0
Non-carriers	°	1976-10-29	2013-06-25	36.6795	1	1	°	0	Breast conserving surgery	1	1	18	4	1	0	1	13	0	3	0	0	90	1	0	°	3	1c	1	2a	2	1	1	0	0	0	°	116.167	°	116.167	°	0	°	116.167	2023-01-09	0
Non-carriers	°	1976-07-24	2015-03-04	38.6356	1	1	27/01/2015	0	Mastectomy	1	0	°	0	°	0	1	1	0	3	0	0	20	0	°	°	3	1mi	1	0	0	0	0	0	0	0	°	95.6	°	95.6	°	0	°	95.6	2023-01-09	0
Non-carriers	°	1981-08-28	2018-11-23	37.263	1	1	°	0	Breast conserving surgery	1	0	°	0	1	1	1	14	0	2	90	50	20	0	0	°	1	1c	1	0	0	1	0	0	1	0	°	50.2667	°	50.2667	°	0	°	50.2667	2023-01-09	0
Non-carriers	°	1977-04-04	2013-03-21	35.9863	1	0	19/03/2013	0	Mastectomy	1	0	°	0	1	0	1	23	1	3	0	0	70	1	0	°	3	2	2	0	0	0	1	0	0	0	°	119.367	°	119.367	°	0	°	119.367	2023-01-09	0
Non-carriers	°	1973-04-24	2013-05-02	40.0493	1	0	10/04/2013	0	Mastectomy	0	1	5	0	1	1	2	4	0	2	90	50	15	0	3+	°	2	1a	1	0	0	0	0	0	0	0	°	117.967	°	117.967	°	0	°	117.967	2023-01-09	0
Non-carriers	°	1973-07-12	2009-11-05	36.3425	1	0	22/10/2009	0	Mastectomy	1	0	°	0	1	0	2	20	1	3	95	95	35	1	0	°	1	2	2	0	0	0	0	0	1	0	°	160.433	°	160.433	°	0	°	160.433	2023-01-09	0
Non-carriers	°	1973-11-16	2009-03-18	35.3589	0	1	06/03/2009	0	Breast conserving surgery	1	0	°	0	1	0	2	12	0	2	90	70	25	0	2+	1	2	1c	1	0	0	1	1	1	1	0	°	168.167	°	168.167	°	0	°	168.167	2023-01-09	0
Non-carriers	°	1980-12-14	2017-06-30	36.5671	1	0	°	1	Breast conserving surgery	1	0	°	0	1	0	1	17	0	3	0	0	80	1	0	°	3	y2	2	0	0	1	1	0	0	0	°	67.3	°	67.3	°	0	°	67.3	2023-01-09	0
Non-carriers	°	1970-03-08	2009-03-06	39.0219	1	1	13/02/2009	0	Breast conserving surgery	1	1	25	3	1	0	1	19	1	3	90	50	70	1	2+	0	1	1c	1	1a	1	1	1	0	1	0	°	168.567	°	168.567	°	0	°	168.567	2023-01-09	0
Non-carriers	°	1974-03-25	2014-10-15	40.5863	1	1	°	0	Breast conserving surgery	1	0	°	0	1	1	1	12	0	3	90	35	22	0	3+	°	2	1c	1	0	0	1	0	0	1	0	°	100.267	°	100.267	°	0	°	100.267	2023-01-09	0
Non-carriers	°	1975-05-19	2009-11-06	34.4932	0	1	2009-10-29	0	Breast conserving surgery	1	0	°	0	1	0	1	25	1	2	95	90	13	0	1+	°	1	2	2	0	0	1	0	0	0	0	°	160.4	°	160.4	°	0	°	160.4	2023-01-09	0
Non-carriers	°	1979-03-03	2018-01-05	38.8712	1	1	°	0	Mastectomy	1	0	°	0	1	0	2	16	0	2	80	40	20	0	0	°	1	1c	1	0	0	0	0	0	1	0	°	61	°	61	°	0	°	61	2023-01-09	0
Non-carriers	°	1976-06-08	2014-09-24	38.3205	1	1	05/09/2014	0	Breast conserving surgery	1	0	°	0	1	0	1	13	0	2	90	80	10	0	0	°	1	1c	1	0	0	1	0	0	1	0	°	100.967	°	100.967	°	0	°	100.967	2023-01-09	0
Non-carriers	°	1973-03-23	2012-10-18	39.6	1	1	°	0	Mastectomy	1	1	12	1	1	1	1	35	1	3	95	30	20	0	1+	°	1	2	2	1a	1	0	1	0	1	0	°	124.5	°	124.5	°	0	°	124.5	2023-01-09	0
Non-carriers	°	1979-02-13	2017-02-24	38.0575	1	1	14/02/2017	0	Breast conserving surgery	0	1	13	7	1	1	1	18	1	3	80	70	35	1	0	°	1	1c	1	2a	2	1	1	0	1	0	°	71.5	°	71.5	°	0	°	71.5	2023-01-09	0
Non-carriers	°	1976-01-03	2014-06-25	38.5014	1	0	10/06/2014	0	Mastectomy	1	0	°	0	1	0	1	30	1	3	0	0	75	1	0	°	3	2	2	0	0	0	1	0	0	0	°	104	°	104	°	0	°	104	2023-01-09	0
Non-carriers	°	1976-12-05	2016-02-10	39.2082	1	0	26/01/2016	0	Mastectomy	1	0	°	0	6	0	2	°	0	3	0	0	25	0	3+	°	2	1mi	1	0	0	0	0	0	0	0	°	84.1667	°	84.1667	°	0	°	84.1667	2023-01-09	0
Non-carriers	°	1980-04-28	2014-10-31	34.5315	0	1	17/10/2014	0	Breast conserving surgery	1	0	°	0	1	0	1	14	0	2	90	40	10	0	0	°	1	1c	1	0	0	1	0	0	1	1	2020-03-24	25.6333	°	99.7333	Breast conserving surgery + Radiotherapy	0	°	99.7333	2023-01-09	0
Non-carriers	°	1979-01-07	2013-04-24	34.3178	0	1	11/04/2013	0	Breast conserving surgery	1	0	°	0	2	0	1	21	1	2	90	90	25	0	0	°	1	2	2	0	0	1	0	0	1	0	°	118.233	°	118.233	°	0	°	118.233	2023-01-09	0
Non-carriers	°	1984-03-27	2015-01-08	30.8055	0	0	19/12/2014	0	Breast conserving surgery	1	0	°	1	1	1	1	16	0	3	85	30	30	1	0	°	1	1c	1	1mi	4	1	1	0	1	0	°	97.4333	°	97.4333	°	0	°	97.4333	2023-01-09	0
Non-carriers	°	1976-12-30	2016-02-09	39.137	1	0	°	0	Breast conserving surgery	1	0	°	0	5	0	1	10	0	1	90	90	8	0	0	°	1	1b	1	0	0	1	0	0	1	0	°	84.2	°	84.2	°	0	°	84.2	2023-01-09	0
Non-carriers	°	1978-01-13	2015-07-09	37.5096	1	1	°	0	Breast conserving surgery	1	0	°	0	1	1	1	8	0	2	90	90	20	0	3+	°	2	1b	1	0	0	0	1	1	1	0	°	91.3667	°	91.3667	°	0	°	91.3667	2023-01-09	0
Non-carriers	°	1981-09-27	2012-08-03	30.8712	0	0	20/07/2012	0	Breast conserving surgery	1	0	°	0	1	0	1	16	0	1	90	90	5	0	0	°	1	1c	1	0	0	1	0	0	1	0	°	127.033	°	127.033	°	0	°	127.033	2023-01-09	0
Non-carriers	°	1976-08-04	2011-12-22	35.4055	0	1	°	0	Breast conserving surgery	1	0	°	0	1	1	2	17	0	3	90	30	40	1	3+	°	2	1c	1	0	0	1	1	1	1	0	°	134.533	°	134.533	°	0	°	134.533	2023-01-09	0
Non-carriers	°	1984-10-15	2016-04-14	31.5178	0	1	11/03/2016	0	Mastectomy	1	0	°	0	1	1	1	21	1	2	90	80	35	1	0	°	1	2	2	0	0	0	1	0	1	0	°	82.0333	°	82.0333	°	0	°	82.0333	2023-01-09	0
Non-carriers	°	1990-06-24	2012-06-28	22.0274	0	0	°	0	Mastectomy	1	1	34	1	1	0	1	8	0	1	90	30	8	0	0	°	1	1b	1	1a	1	0	0	0	1	0	°	128.233	°	128.233	°	0	°	128.233	2023-01-09	0
Non-carriers	°	1979-01-09	2010-05-06	31.3425	0	0	15/04/2010	0	Mastectomy	1	0	°	0	6	0	2	1	0	3	0	0	5	0	2+	0	3	1mi	1	0	0	0	0	0	0	0	°	154.367	°	154.367	°	0	°	154.367	2023-01-09	0
Non-carriers	°	1979-04-18	2010-05-27	31.1288	0	1	14/05/2010	0	Breast conserving surgery	1	0	°	0	1	1	1	35	1	2	95	50	25	0	2+	0	1	2	2	0	0	0	1	0	1	0	°	153.667	°	153.667	°	0	°	153.667	2023-01-09	0
Non-carriers	°	1977-10-30	2014-10-02	36.9479	1	1	°	0	Mastectomy	0	1	21	0	1	1	2	18	1	2	90	70	25	0	2+	0	1	1c	1	0	0	0	0	0	1	0	°	100.7	°	100.7	°	0	°	100.7	2023-01-09	0
Non-carriers	°	1973-08-31	2012-08-09	38.9671	1	1	06/07/2012	0	Breast conserving surgery	1	1	15	1	1	1	1	21	1	2	85	90	15	0	0	°	1	2	2	1a	1	1	1	0	1	0	°	126.833	°	126.833	°	0	°	126.833	2023-01-09	0
Non-carriers	°	1970-08-07	2009-07-14	38.9616	1	0	2009-06-01	0	Breast conserving surgery	1	0	°	0	1	0	1	32	1	3	80	50	25	0	3+	°	2	2	2	0	0	1	1	1	1	0	°	164.233	°	164.233	°	0	°	164.233	2023-01-09	0
Non-carriers	°	1977-02-18	2012-12-06	35.8219	0	1	°	0	Breast conserving surgery	1	0	°	0	1	0	1	21	1	2	95	85	25	0	0	°	1	2	2	0	0	1	0	0	1	0	°	122.867	°	122.867	°	0	°	122.867	2023-01-09	0
Non-carriers	°	1969-05-07	2009-07-27	40.2493	1	0	°	0	Breast conserving surgery	0	1	23	2	1	1	1	11	0	2	80	80	5	0	1+	°	1	1c	1	1a	1	1	0	0	1	0	°	163.8	°	163.8	°	0	°	163.8	2023-01-09	0
Non-carriers	°	1985-10-04	2012-01-10	26.2849	0	1	21/12/2011	0	Breast conserving surgery	1	0	°	0	1	1	1	23	1	3	15	0	50	1	1+	°	1	2	2	0	0	1	1	0	1	0	°	133.9	°	133.9	°	0	°	133.9	2023-01-09	0
Non-carriers	°	1978-09-27	2011-11-24	33.1808	0	1	26/10/2011	0	Mastectomy	1	0	°	0	1	0	1	11	0	2	95	2	5	0	3+	°	2	1c	1	0	0	0	1	1	1	0	°	135.467	°	135.467	°	0	°	135.467	2023-01-09	0
Non-carriers	°	1976-12-24	2013-12-19	37.011	1	1	10/04/2013	1	Breast conserving surgery	1	0	°	0	1	0	1	6	0	3	0	0	70	1	0	°	3	y1b	1	0	0	1	0	0	0	0	°	110.267	°	110.267	°	0	°	110.267	2023-01-09	0
Non-carriers	°	1975-02-05	2009-08-18	34.5562	0	0	2009-07-01	0	Breast conserving surgery	1	1	10	1	1	0	1	22	1	3	70	70	20	0	1+	°	1	2	2	1a	1	1	1	0	1	0	°	163.067	°	163.067	°	0	°	163.067	2023-01-09	0
Non-carriers	°	1980-05-20	2012-08-23	32.2822	0	1	20/07/2012	0	Breast conserving surgery	1	0	°	0	1	0	1	5	0	2	90	10	25	0	0	°	1	1a	1	0	0	1	0	0	1	0	°	126.367	°	126.367	°	0	°	126.367	2023-01-09	0
Non-carriers	°	1980-12-12	2015-09-15	34.7808	0	0	18/08/2015	0	Mastectomy	1	0	°	1	1	0	2	27	1	2	80	70	20	0	0	°	1	2	2	1	1	0	0	0	1	0	°	89.1	°	89.1	°	0	°	89.1	2023-01-09	0
Non-carriers	°	1975-03-24	2014-06-05	39.2274	1	1	06/05/2014	0	Mastectomy	1	1	9	1	1	1	1	30	1	2	95	95	12	0	0	°	1	2	2	1a	1	0	0	0	1	0	°	104.667	°	104.667	°	0	°	104.667	2023-01-09	0
Non-carriers	°	1977-04-29	2014-10-16	37.4904	1	1	08/10/2014	0	Breast conserving surgery	1	1	10	1	1	0	1	43	1	2	98	95	10	0	0	°	1	2	2	1a	1	1	1	0	1	0	°	100.233	°	100.233	°	0	°	100.233	2023-01-09	0
Non-carriers	°	1975-01-30	2015-07-31	40.526	1	1	°	0	Breast conserving surgery	1	0	°	0	1	1	1	22	1	3	0	0	45	1	0	°	3	2	2	0	0	1	1	0	0	0	°	90.6333	°	90.6333	°	0	°	90.6333	2023-01-09	0
Non-carriers	°	1987-07-15	2017-07-20	30.0356	0	0	30/09/2016	1	Mastectomy	1	0	°	0	1	1	1	49	1	3	90	10	10	0	0	°	1	y2	2	0	0	1	0	0	1	1	2021-09-16	92.5	2021-09-16	50.6333	Chemotherapy	1	2021-10-24	66.6333	2023-01-09	0
Non-carriers	°	1978-05-03	2009-06-02	31.1041	0	0	20/05/2009	0	Breast conserving surgery	0	1	15	0	1	0	1	15	0	2	80	70	5	0	1+	°	1	1c	1	0	0	1	0	0	1	0	°	165.633	°	165.633	°	0	°	165.633	2023-01-09	0
Non-carriers	°	1980-04-15	2012-06-26	32.2192	0	1	°	0	Mastectomy	1	1	23	1	1	1	2	17	0	2	90	30	15	0	1+	°	1	1c	1	1a	1	0	0	0	1	1	2017-06-01	70.3667	2018-09-01	75.2667	Chemotherapy + Radiotherapy + Surgery	1	2021-11-04	113.933	2021-11-04	0
Non-carriers	°	1984-05-22	2016-04-28	31.9562	0	0	21/03/2016	0	Breast conserving surgery	1	0	°	0	1	0	1	22	1	3	0	0	70	1	0	°	3	2	2	0	0	1	1	0	1	0	°	81.5667	°	81.5667	°	0	°	81.5667	2023-01-09	0
Non-carriers	°	1977-06-29	2013-06-03	35.9534	1	1	26/04/2013	0	Mastectomy	1	0	°	0	1	0	1	°	0	3	0	0	60	1	0	°	3	1mi	1	0	0	0	0	0	0	0	°	116.9	°	116.9	°	0	°	116.9	2023-01-09	0
Non-carriers	°	1977-08-06	2010-03-30	32.6685	0	1	°	0	Breast conserving surgery	1	1	21	3	1	1	2	11	0	2	95	70	8	0	1+	°	1	1c	1	1a	1	0	1	0	1	0	°	155.6	°	155.6	°	0	°	155.6	2023-01-09	0
Non-carriers	°	1978-02-10	2016-10-26	38.7342	1	0	29/09/2016	0	Mastectomy	1	0	°	0	1	1	1	14	0	2	90	90	20	0	0		1	1c	1	0	0	0	0	0	1	0	°	75.5333	°	75.5333	°	0	°	75.5333	2023-01-09	0
Non-carriers	°	1982-08-24	2017-07-19	34.926	0	1	15/06/2017	0	Breast conserving surgery	1	0	°	0	1	0	1	16	0	2	90	90	8	0	0	°	1	1c	1	0	0	1	0	0	1	0	°	66.6667	°	66.6667	°	0	°	66.6667	2023-01-09	0
Non-carriers	°	1976-08-29	2012-11-16	36.2411	1	0	23/10/2012	0	Breast conserving surgery	0	1	14	5	1	1	1	21	1	3	80	20	70	1	3+	°	2	2	2	2a	2	1	1	1	1	0	°	123.533	°	123.533	°	0	°	123.533	2023-01-09	0
Non-carriers	°	1972-03-27	2012-12-12	40.7397	1	0	03/12/2012	0	Mastectomy	1	1	34	4	1	1	2	47	1	2	70	80	15	0	1+	°	1	2	2	2a	2	1	1	0	1	0	°	122.667	°	122.667	°	0	°	122.667	2023-01-09	0
Non-carriers	°	1975-04-01	2014-12-19	39.7452	1	1	°	0	Breast conserving surgery	1	0	°	0	1	0	1	23	1	2	90	70	20	0	2+	0	1	2	2	0	0	1	0	0	1	0	°	98.1	°	98.1	°	0	°	98.1	2023-01-09	0
Non-carriers	°	1976-08-07	2015-06-05	38.8521	1	1	02/05/2015	0	Breast conserving surgery	1	0	°	0	1	1	1	12	0	2	90	80	10	0	0	°	1	1c	1	0	0	1	0	0	1	0	°	92.5	°	92.5	°	0	°	92.5	2023-01-09	0
Non-carriers	°	1977-07-06	2017-03-30	39.7589	1	0	21/03/2017	0	Mastectomy	1	0	°	0	1	0	1	23	1	2	90	70	16	0	1+	°	1	2	2	0	0	0	0	0	1	0	°	70.3667	°	70.3667	°	0	°	70.3667	2023-01-09	0
Non-carriers	°	1974-09-24	2012-06-15	37.7507	1	1	16/05/2012	0	Breast conserving surgery	1	1	17	1	1	1	1	15	0	3	0	0	40	1	3+	°	2	1c	1	1a	1	1	1	1	1	0	°	128.667	°	128.667	°	0	°	128.667	2023-01-09	0
Non-carriers	°	1974-09-21	2011-01-13	36.337	1	1	14/12/2010	0	Breast conserving surgery	1	0	°	0	0 + 1	1	1	9	0	2	90	95	25	0	2+	1	2	1b	1	0	0	1	1	1	1	0	°	145.967	°	145.967	°	0	°	145.967	2023-01-09	0
Non-carriers	°	1976-08-03	2015-06-19	38.9014	1	1	09/06/2015	0	Breast conserving surgery	1	0	°	0	1	0	1	23	1	2	90	90	10	0	1+	°	1	2	2	0	0	1	0	0	1	0	°	92.0333	°	92.0333	°	0	°	92.0333	2023-01-09	0
Non-carriers	°	1971-10-24	2009-02-26	37.3699	1	0	20/01/2009	0	Breast conserving surgery	1	0	°	0	1	0	1	15	0	3	0	0	75	1	0	°	3	1c	1	0	0	1	1	0	0	0	°	168.833	°	168.833	°	0	°	168.833	2023-01-09	0
Non-carriers	°	1975-03-01	2014-12-04	39.789	1	0	11/11/2014	0	Breast conserving surgery	1	0	°	1	1	1	1	10	0	2	90	90	10	0	0	°	1	1c	1	1mi	4	1	0	0	1	0	°	98.6	°	98.6	°	0	°	98.6	2023-01-09	0
Non-carriers	°	1972-02-23	2011-09-26	39.6164	1	0	12/09/2011	0	Mastectomy	1	1	17	4	1	1	2	20	1	3	70	70	35	1	3+	°	2	1c	1	2a	2	1	1	1	1	0	°	137.433	°	137.433	°	0	°	137.433	2023-01-09	0
Non-carriers	°	1981-11-17	2017-03-10	35.3342	0	1	23/02/2017	0	Breast conserving surgery	1	1	18	3	1	1	1	18	1	2	90	80	20	0	2+	0	1	1c	1	2a	2	1	1	0	1	0	°	71.0333	°	71.0333	°	0	°	71.0333	2023-01-09	0
Non-carriers	°	1969-01-08	2009-04-03	40.2603	1	0	20/03/2009	0	Breast conserving surgery	1	1	10	1	2	0	1	13	0	3	90	95	10	0	1+	°	1	1c	1	1mi	4	1	1	0	1	0	°	167.633	°	167.633	°	0	°	167.633	2023-01-09	0
Non-carriers	°	1978-08-02	2012-02-28	33.5973	0	1	27/02/2012	0	Mastectomy	0	1	26	3	1	1	1	15	0	3	95	0	50	1	3+	0	2	1c	1	1a	1	0	1	1	1	0	°	132.267	°	132.267	°	0	°	132.267	2023-01-09	0
Non-carriers	°	1986-04-25	2016-01-07	29.7233	0	1	15/12/2015	0	Mastectomy	1	1	35	1	1	1	2	23	1	2	99	90	15	0	2+	1	2	2	2	1a	1	0	1	1	1	0	°	85.3	°	85.3	°	0	°	85.3	2023-01-09	0
Non-carriers	°	1978-05-23	2018-09-05	40.3151	1	0	15/12/2017	1	Breast conserving surgery	1	0	°	0	1	0	1	4	0	2	80	80	30	1	3+	°	2	y1a	1	0	0	1	0	1	1	0	°	52.9	°	52.9	°	0	°	52.9	2023-01-09	0
Non-carriers	°	1977-11-29	2013-12-11	36.0575	1	0	30/10/2013	0	Mastectomy	1	0	°	0	1	1	1	65	1	2	70	40	30	1	1+	°	1	3	3	0	0	1	1	0	1	0	°	110.533	°	110.533	°	0	°	110.533	2023-01-09	0
Non-carriers	°	1980-01-30	2017-11-21	37.8356	1	1	27/10/2017	0	Breast conserving surgery	1	0	°	0	1	0	1	12	0	2	95	95	5	0	0	°	1	1c	1	0	0	1	0	0	1	0	°	62.5	°	62.5	°	0	°	62.5	2023-01-09	0
Non-carriers	°	1972-07-22	2012-06-21	39.9425	1	0	12/06/2012	0	Breast conserving surgery	1	0	°	0	6	0	1	20	1	3	0	0	20	0	0	°	3	1mi	1	0	0	1	0	0	0	1	2013-06-27	130.533	°	128.467	Breast conserving surgery	0	°	128.467	2023-01-09	0
Non-carriers	°	1974-01-14	2012-07-17	38.5315	1	1	10/07/2012	0	Breast conserving surgery	1	0	°	0	1	1	1	18	1	3	0	0	60	1	0	°	3	1c	1	0	0	1	1	0	0	0	°	127.6	°	127.6	°	0	°	127.6	2023-01-09	0
Non-carriers	°	1982-03-01	2018-10-19	36.6603	1	0	28/09/2018	0	Mastectomy	0	1	23	1	1	0	1	27	1	2	80	45	40	1	2+	0	1	2	2	1a	1	0	1	0	1	0	°	51.4333	°	51.4333	°	0	°	51.4333	2023-01-09	0
Non-carriers	°	1979-05-08	2017-08-22	38.3178	1	1	°	0	Breast conserving surgery	1	0	°	0	1	1	1	15	0	2	85	85	25	0	2+	0	1	1c	1	0	0	1	0	0	1	0	°	65.5333	°	65.5333	°	0	°	65.5333	2023-01-09	0
Non-carriers	°	1971-10-04	2009-05-12	37.6301	1	0	2009-04-24	0	Breast conserving surgery	1	0	°	0	1	0	1	24	1	1	90	60	8	0	1+	°	1	2	2	0	0	1	0	0	1	0	°	166.333	°	166.333	°	0	°	166.333	2023-01-09	0
Non-carriers	°	1973-03-19	2013-05-15	40.1836	1	0	17/04/2013	0	Breast conserving surgery	1	1	15	1	2	1	1	35	1	3	90	5	47	1	1+	°	1	2	2	1a	1	0	1	0	1	0	°	117.533	°	117.533	°	0	°	117.533	2023-01-09	0
Non-carriers	°	1981-04-12	2016-08-03	35.3342	0	0	20/07/2016	0	Mastectomy	1	0	°	0	1	0	2	24	1	2	90	50	10	0	0	°	1	2	2	0	0	0	0	0	1	0	°	78.3333	°	78.3333	°	0	°	78.3333	2023-01-09	0
Non-carriers	°	1979-07-07	2018-04-04	38.7699	1	0	26/02/2018	0	Breast conserving surgery	1	1	12	1	1	0	1	22	1	2	90	60	20	0	0	°	1	2	2	1a	1	1	0	0	1	0	°	58.0333	°	58.0333	°	0	°	58.0333	2023-01-09	0
Non-carriers	°	1977-04-19	2009-08-03	32.3123	0	0	°	0	Breast conserving surgery	0	1	42	36	1	1	1	25	1	3	5	0	70	1	3+	°	2	2	2	3a	3	1	1	1	0	0	°	163.567	°	163.567	°	0	°	163.567	2023-01-09	0
Non-carriers	°	1974-05-24	2012-04-05	37.8932	1	1	19/03/2012	0	Breast conserving surgery	1	0	°	0	1	1	1	18	1	3	80	0	35	1	0	°	1	1c	1	0	0	0	1	0	1	0	°	131.033	°	131.033	°	0	°	131.033	2023-01-09	0
Non-carriers	°	1977-04-22	2017-08-03	40.3096	1	1	06/07/2017	0	Breast conserving surgery	1	0	°	1	1	0	1	15	0	3	0	0	40	1	0	°	3	1c	1	0	0	1	1	0	0	0	°	66.1667	°	66.1667	°	0	°	66.1667	2023-01-09	0
Non-carriers	°	1975-06-11	2013-04-26	37.9014	1	1	03/04/2013	0	Mastectomy	1	1	29	1	1	0	2	26	1	2	90	80	12	0	1+	°	1	2	2	1a	1	0	1	0	1	0	°	118.167	°	118.167	°	0	°	118.167	2023-01-09	0
Non-carriers	°	1979-10-09	2017-07-11	37.7808	1	0	22/06/2017	0	Mastectomy	1	0	°	0	1	0	1	17	0	2	90	90	10	0	0	°	1	1c	1	0	0	0	0	0	1	0	°	66.9333	°	66.9333	°	0	°	66.9333	2023-01-09	0
Non-carriers	°	1972-11-12	2010-07-22	37.7151	1	1	07/07/2010	0	Mastectomy	1	1	18	5	1	1	2	26	1	2	80	70	10	0	1+	°	1	2	2	2a	2	1	1	0	1	1	2019-10-01	59.2333	2019-10-01	111.933	Radiotherapy + Endocrine therapy	0	°	151.8	2023-01-09	0
Non-carriers	°	1973-02-07	2010-11-04	37.7644	1	1	12/10/2010	0	Breast conserving surgery	1	0	°	0	1	0	1	18	1	3	98	99	85	1	0	°	1	1c	1	0	0	1	1	0	1	0	°	148.3	°	148.3	°	0	°	148.3	2023-01-09	0
Non-carriers	°	1979-08-30	2018-04-03	38.6192	1	1	12/02/2018	0	Mastectomy	1	1	14	6	1	1	2	17	0	3	90	90	30	1	0	°	1	1c	1	2a	2	1	1	0	1	0	°	58.0667	°	58.0667	°	0	°	58.0667	2023-01-09	0
Non-carriers	°	1971-10-06	2011-05-20	39.6466	1	1	°	0	Breast conserving surgery	1	1	29	1	1	1	2	22	1	2	90	90	10	0	1+	°	1	2	2	1a	1	1	1	0	1	0	°	141.733	°	141.733	°	0	°	141.733	2023-01-09	0
Non-carriers	°	1983-07-13	2015-02-11	31.6055	0	1	15/12/2014	0	Breast conserving surgery	1	0	°	0	1	0	1	13	0	1	90	70	4	0	0	°	1	1c	1	0	0	1	0	0	1	0	°	96.3	°	96.3	°	0	°	96.3	2023-01-09	0
Non-carriers	°	1978-05-08	2018-10-30	40.5068	1	0	14/09/2018	0	Mastectomy	1	0	°	0	1	0	1	2	0	3	80	40	25	0	3+	°	2	1a	1	0	0	0	0	1	0	0	°	51.0667	°	51.0667	°	0	°	51.0667	2023-01-09	0
Non-carriers	°	1975-10-17	2010-06-25	34.7123	0	1	°	0	Breast conserving surgery	1	1	12	3	1	1	2	24	1	3	80	5	20	0	3+	°	2	2	2	1a	1	1	1	1	1	1	2016-01-22	31.6333	°	151.533	Chemotherapy + mastectomy	0	°	151.533	2022-12-05	0
Non-carriers	°	1975-01-29	2015-10-30	40.7781	1	0	03/10/2015	0	Breast conserving surgery	1	0	°	0	1	0	1	8	0	2	70	30	60	1	3+	°	2	1b	1	0	0	1	1	1	1	0	°	87.6	°	87.6	°	0	°	87.6	2023-01-09	0
Non-carriers	°	1971-10-31	2011-05-26	39.5945	1	0	03/05/2011	0	Mastectomy	1	0	°	0	1	1	2	14	0	2	90	90	20	0	0	°	1	1c	1	0	0	0	0	0	1	0	°	141.533	°	141.533	°	0	°	141.533	2023-01-09	0
Non-carriers	°	1978-09-08	2013-06-05	34.7644	0	0	°	0	Mastectomy	1	1	26	1	1	1	1	38	1	3	85	60	40	1	3+	°	2	2	2	1a	1	0	1	1	1	1	2017-07-11	27.2	2017-07-11	49.9	Radiotherapy + chemotherapy	0	°	116.833	2023-01-09	0
Non-carriers	°	1977-09-15	2011-05-20	33.6986	0	1	°	0	Breast conserving surgery	1	1	25	1	1	1	1	25	1	3	90	10	40	1	1+	°	1	2	2	1a	1	1	1	0	1	0	°	141.733	°	141.733	°	0	°	141.733	2023-01-09	0
Non-carriers	°	1975-07-08	2014-02-20	38.6493	1	1	04/02/2014	0	Breast conserving surgery	1	0	°	0	1	1	1	25	1	3	85	0	25	0	0	°	1	2	2	0	0	1	1	0	1	0	°	108.167	°	108.167	°	0	°	108.167	2023-01-09	0
Non-carriers	°	1983-01-19	2012-03-05	29.1452	0	1	17/02/2012	0	Mastectomy	1	1	36	1	1	1	2	18	1	3	90	60	65	1	2+	0	1	1c	1	1a	1	0	1	0	1	0	°	132.067	°	132.067	°	0	°	132.067	2023-01-09	0
Non-carriers	°	1980-04-01	2014-07-01	34.2712	0	1	°	0	Breast conserving surgery	1	0	°	0	1	0	1	11	0	2	90	90	15	0	2+	0	1	1c	1	0	0	1	0	0	1	0	°	103.8	°	103.8	°	0	°	103.8	2023-01-09	0
Non-carriers	°	1976-01-19	2016-06-24	40.4575	1	1	°	0	Mastectomy	1	0	°	0	1	1	1	15	0	2	70	35	20	0	1+	°	1	1c	1	0	0	0	0	0	1	0	°	79.6667	°	79.6667	°	0	°	79.6667	2023-01-09	0
Non-carriers	°	1971-12-13	2011-04-19	39.3753	1	0	01/04/2011	0	Breast conserving surgery	1	0	°	0	2	0	1	13	0	2	99	99	15	0	0	°	1	1c	1	0	0	1	0	0	1	0	°	142.767	°	142.767	°	0	°	142.767	2023-01-09	0
Non-carriers	°	1984-11-13	2017-12-21	33.126	0	0	°	0	Breast conserving surgery	1	0	°	0	1	0	1	30	1	2	0	0	80	1	0	°	3	2	2	0	0	1	1	0	0	0	°	61.5	°	61.5	°	0	°	61.5	2023-01-09	0
Non-carriers	°	1978-12-24	2012-03-30	33.2877	0	0	16/02/2012	0	Mastectomy	1	1	24	1	1	1	1	9	0	3	0	0	60	1	3+	0	2	1b	1	1	1	0	1	1	0	0	°	131.233	°	131.233	°	0	°	131.233	2023-01-09	0
Non-carriers	°	1978-01-19	2013-04-24	35.2849	0	1	26/03/2013	0	Breast conserving surgery	1	0	°	0	1	0	1	11	0	3	0	0	90	1	0	°	3	1c	1	0	0	1	1	0	0	0	°	118.233	°	118.233	°	0	°	118.233	2023-01-09	0
Non-carriers	°	1981-03-10	2014-11-12	33.6986	0	1	°	0	Breast conserving surgery	1	1	26	7	1	1	1	13	0	3	70	40	35	1	0	°	1	1c	1	2a	2	1	1	0	1	0	°	99.3333	°	99.3333	°	0	°	99.3333	2023-01-09	0
Non-carriers	°	1978-12-20	2014-03-05	35.2301	0	1	°	0	Breast conserving surgery	1	0	°	0	1	1	1	23	1	3	5	5	35	1	0	°	1	2	2	0	0	1	1	0	1	0	°	107.733	°	107.733	°	0	°	107.733	2023-01-09	0
Non-carriers	°	1982-02-12	2016-09-21	34.6301	0	0	01/09/2016	0	Breast conserving surgery	1	0	°	0	1	0	1	17	0	3	90	80	25	0	3+	°	2	1c	1	0	0	1	1	1	1	0	°	76.7	°	76.7	°	0	°	76.7	2023-01-09	0
Non-carriers	°	1983-10-15	2018-05-25	34.6329	0	1	05/10/2017	1	Breast conserving surgery	1	0	°	0	1	1	1	0	0	2	°	°	°	0	°	°	2	y0	0	0	0	1	0	1	1	0	°	56.3333	°	56.3333	°	0	°	56.3333	2023-01-09	0
Non-carriers	°	1987-11-16	2018-09-24	30.8767	0	0	09/02/2018	1	Mastectomy	1	0	°	0	1	1	1	7	0	2	90	60	5	0	3+	°	2	y1b	1	0	0	1	0	1	1	0	°	52.2667	°	52.2667	°	0	°	52.2667	2023-01-09	0
Non-carriers	°	1972-11-25	2012-07-17	39.6685	1	1	05/07/2012	0	Mastectomy	1	0	°	0	1	1	1	42	1	3	50	90	10	0	3+	°	2	2	2	0	0	0	1	1	1	0	°	127.6	°	127.6	°	0	°	127.6	2023-01-09	0
Non-carriers	°	1984-12-12	2016-08-25	31.7233	0	1	22/01/2016	1	Mastectomy	1	1	15	4	1	0	2	6	0	2	90	10	5	0	1+	°	1	y1b	1	2a	2	1	0	0	1	0	°	77.6	°	77.6	°	0	°	77.6	2023-01-09	0
Non-carriers	°	1975-06-22	2013-09-27	38.2932	1	1	03/09/2013	0	Mastectomy	1	0	°	0	1	0	1	9	0	1	80	80	6	0	1+	°	1	1b	1	0	0	0	0	0	1	0	°	113.033	°	113.033	°	0	°	113.033	2023-01-09	0
Non-carriers	°	1974-04-06	2012-04-24	38.0767	1	1	°	0	Mastectomy	1	1	33	2	1	1	2	27	1	2	90	80	8	0	0	°	1	2	2	1a	1	0	1	0	1	0	°	130.4	°	130.4	°	0	°	130.4	2023-01-09	0
Non-carriers	°	1978-12-12	2016-04-15	37.3671	1	0	°	0	Breast conserving surgery	1	0	°	0	1	0	1	13	0	3	20	0	40	1	0	°	1	1c	1	0	0	1	1	0	1	1	2022-02-15	26.3333	°	82	Breast conserving surgery + sentinel lymph node biopsy	0	°	82	2023-01-09	0
Non-carriers	°	1979-06-04	2017-09-15	38.3096	1	1	°	0	Mastectomy	1	0	°	3	1	1	1	28	1	2	0	0	20	0	3+	°	2	2	2	1a	1	1	1	1	0	0	°	64.7333	°	64.7333	°	0	°	64.7333	2023-01-09	0
Non-carriers	°	1971-08-04	2011-03-04	39.6082	1	0	04/02/2011	0	Mastectomy	1	0	°	0	1	1	2	40	1	3	0	0	40	1	1+	°	3	2	2	0	0	0	1	0	0	0	°	144.3	°	144.3	°	0	°	144.3	2023-01-09	0
Non-carriers	°	1985-12-13	2016-12-01	30.989	0	1	21/10/2016	0	Breast conserving surgery	1	0	°	0	1	0	1	7	0	2	90	50	10	0	1+	°	1	1b	1	0	0	1	0	0	1	0	°	74.3333	°	74.3333	°	0	°	74.3333	2023-01-09	0
Non-carriers	°	1975-01-07	2014-05-13	39.3726	1	1	17/04/2014	0	Breast conserving surgery	1	0	°	0	1	0	1	27	1	3	0	0	90	1	1+	°	3	2	2	0	0	1	1	0	0	0	°	105.433	°	105.433	°	0	°	105.433	2023-01-09	0
Non-carriers	°	1979-06-27	2017-03-28	37.7781	1	1	°	0	Breast conserving surgery	1	0	°	0	1	0	1	16	0	2	90	90	30	1	1+	°	1	1c	1	0	0	1	0	0	1	0	°	70.4333	°	70.4333	°	0	°	70.4333	2023-01-09	0
Non-carriers	°	1980-02-26	2015-10-20	35.6712	0	1	01/10/2015	0	Breast conserving surgery	1	0	°	0	1	0	1	21	1	3	0	0	45	1	0	°	3	2	2	0	0	1	1	0	0	0	°	87.9333	°	87.9333	°	0	°	87.9333	2023-01-09	0
Non-carriers	°	1976-04-05	2012-02-20	35.9014	0	1	27/01/2012	0	Mastectomy	0	1	20	3	carcinosarcoma	0	1	43	1	2	0	0	75	1	0	°	3	2	2	1a	1	1	1	0	1	0	°	132.533	°	132.533	°	0	°	132.533	2023-01-09	0
Non-carriers	°	1978-04-01	2012-09-05	34.4548	0	0	30/08/2012	0	Mastectomy	1	0	°	0	1	1	2	20	1	2	95	85	25	0	0	°	1	1c	1	0	0	0	0	0	1	1	2020-06-25	122.167	°	125.933	Axillary lymph node dissection	0	°	125.933	2023-01-09	0
Non-carriers	°	1980-08-11	2015-01-15	34.4521	0	1	°	0	Mastectomy	0	1	16	1	1	1	1	20	1	2	90	90	15	0	0	°	1	1c	1	1mi	4	0	0	0	1	0	°	97.2	°	97.2	°	0	°	97.2	2023-01-09	0
Non-carriers	°	1979-03-16	2015-06-03	36.2411	1	0	°	0	Mastectomy	0	1	23	13	1	1	2	40	1	3	70	40	40	1	3+	°	2	2	2	3a	3	1	1	1	1	0	°	92.5667	°	92.5667	°	0	°	92.5667	2023-01-09	0
Non-carriers	°	1973-09-10	2013-03-14	39.5342	1	1	26/02/2013	0	Breast conserving surgery	1	1	7	1	1	1	1	18	1	3	0	0	60	1	0	°	3	1c	1	1a	1	1	1	0	0	0	°	119.6	°	119.6	°	0	°	119.6	2023-01-09	0
Non-carriers	°	1984-02-01	2016-03-04	32.1096	0	0	°	0	Mastectomy	1	1	7	1	1	1	1	12	0	2	90	1	20	0	0	°	1	1c	1	1a	1	0	1	0	1	1	2022-02-15	44.2667	2022-02-15	72.4667	Axillary lymph node dissection	0	°	83.4	2023-01-09	0
Non-carriers	°	1974-04-02	2011-12-22	37.7479	1	0	°	0	Breast conserving surgery	1	0	°	0	2	0	1	15	0	3	95	95	1	0	0	°	1	1c	1	0	0	0	0	0	1	0	°	134.533	°	134.533	°	0	°	134.533	2023-01-09	0
Non-carriers	°	1980-03-13	2015-05-29	35.2329	0	1	15/05/2015	0	Mastectomy	1	1	24	1	1	1	1	25	1	2	90	90	10	0	2+	0	1	2	2	1a	1	1	1	0	1	0	°	92.7333	°	92.7333	°	0	°	92.7333	2023-01-09	0
Non-carriers	°	1978-08-25	2018-04-24	39.6904	1	1	22/03/2018	0	Mastectomy	1	0	°	0	1	1	2	7	0	2	90	70	30	1	0	°	1	1b	1	0	0	0	1	0	1	0	°	57.3667	°	57.3667	°	0	°	57.3667	2023-01-09	0
Non-carriers	°	1975-10-24	2010-03-15	34.4137	0	1	19/02/2010	0	Breast conserving surgery	1	0	°	0	1	0	1	19	1	2	95	50	25	0	1+	°	1	1c	1	0	0	1	0	0	1	0	°	156.1	°	156.1	°	0	°	156.1	2023-01-09	0
Non-carriers	°	1983-12-30	2017-07-13	33.5589	0	1	15/06/2017	0	Breast conserving surgery	1	0	°	0	1	0	1	8	0	2	90	70	12	0	3+	°	2	1b	1	0	0	1	1	1	1	0	°	66.8667	°	66.8667	°	0	°	66.8667	2023-01-09	0
Non-carriers	°	1975-01-08	2014-11-06	39.8548	1	0	°	0	Breast conserving surgery	1	0	°	0	1	0	1	9	0	2	90	40	12	0	0	°	1	1b	1	0	0	1	0	0	1	1	2021-11-26	86.2667	°	99.5333	Mastectomy	0	°	99.5333	2023-01-09	0
Non-carriers	°	1979-12-27	2012-08-02	32.6219	0	0	°	0	Breast conserving surgery	1	0	°	0	1	0	1	5	0	2	90	85	8	0	0	°	1	1a	1	0	0	1	0	0	1	0	°	127.067	°	127.067	°	0	°	127.067	2023-01-09	0
Non-carriers	°	1983-12-06	2017-10-11	33.8712	0	0	21/09/2017	0	Breast conserving surgery	1	0	°	0	°	0	1	18	1	3	15	1	30	1	0	°	1	1c	1	0	0	1	1	0	1	0	°	63.8667	°	63.8667	°	0	°	63.8667	2023-01-09	0
Non-carriers	°	1982-02-10	2018-09-28	36.6548	1	0	10/09/2018	0	Breast conserving surgery	0	1	12	5	1	1	2	38	1	3	90	65	30	1	0	°	1	2	2	2a	2	1	1	0	1	0	°	52.1333	°	52.1333	°	0	°	52.1333	2023-01-09	0
Non-carriers	°	1978-01-01	2018-08-07	40.6247	1	0	21/06/2018	0	Mastectomy	1	1	18	11	1	1	2	45	1	2	90	90	25	0	1+	°	1	2	2	2a	2	1	1	0	1	0	°	53.8667	°	53.8667	°	0	°	53.8667	2023-01-09	0
Non-carriers	°	1972-03-23	2012-12-27	40.7918	1	0	27/11/2012	0	Breast conserving surgery	1	1	27	1	1	0	1	11	0	1	95	95	12	0	0	°	1	1c	1	1a	1	1	0	1	1	0	°	122.167	°	122.167	°	0	°	122.167	2023-01-09	0
Non-carriers	°	1978-10-25	2017-03-17	38.4192	1	1	24/02/2017	0	Mastectomy	1	0	°	0	1	0	1	32	1	2	90	90	30	1	0	°	1	2	2	0	0	0	0	0	1	0	°	70.8	°	70.8	°	0	°	70.8	2023-01-09	0
Non-carriers	°	1974-03-17	2014-06-04	40.2438	1	0	20/05/2014	0	Breast conserving surgery	0	1	27	1	1	0	1	19	1	2	95	85	35	1	0	°	1	1c	1	1a	1	1	1	0	1	0	°	104.7	°	104.7	°	0	°	104.7	2023-01-09	0
Non-carriers	°	1984-08-13	2016-04-15	31.6932	0	0	05/04/2016	0	Breast conserving surgery	1	0	°	0	1	0	1	14	0	2	90	70	40	1	0	°	1	1c	1	0	0	1	1	0	1	0	°	82	°	82	°	0	°	82	2023-01-09	0
Non-carriers	°	1977-05-25	2013-07-22	36.1836	1	0	04/07/2013	0	Mastectomy	1	1	13	2	1	1	1	51	1	3	0	0	55	1	3+	°	2	3	3	1a	1	1	1	1	0	0	°	115.267	°	115.267	°	0	°	115.267	2023-01-09	0
Non-carriers	°	1973-04-10	2013-10-25	40.5699	1	0	°	0	Breast conserving surgery	1	1	14	9	1	1	1	25	1	2	80	60	10	0	0	°	1	2	2	2a	2	1	1	0	1	1	2017-12-19	21.8667	2017-12-19	50.5333	Radiotherapy + chemotherapy	0	°	112.1	2023-01-09	0
Non-carriers	°	1981-01-29	2017-10-20	36.7479	1	1	10/10/2017	0	Mastectomy	1	1	24	10	1	1	2	55	1	3	90	90	30	1	2+	1	2	3	3	3a	3	1	1	1	1	0	°	63.5667	°	63.5667	°	0	°	63.5667	2023-01-09	0
Non-carriers	°	1977-01-09	2016-04-29	39.3288	1	0	°	0	Breast conserving surgery	1	0	°	0	10	0	1	19	1	3	0	0	80	1	0	°	3	1c	1	0	0	1	1	0	0	0	°	81.5333	°	81.5333	°	0	°	81.5333	2023-01-09	0
Non-carriers	°	1980-06-16	2018-05-16	37.9397	1	0	09/05/2018	0	Breast conserving surgery	1	0	°	0	1	0	1	27	1	2	90	40	40	1	0	°	1	2	2	0	0	1	0	0	1	0	°	56.6333	°	56.6333	°	0	°	56.6333	2023-01-09	0
Non-carriers	°	1977-05-02	2017-07-12	40.2219	1	1	22/06/2017	0	Breast conserving surgery	1	0	°	0	1	1	1	24	1	3	90	90	60	1	0	°	1	2	2	0	0	1	1	0	1	1	2020-07-27	70.1	2020-07-27	37.0333	Chemotherapy	0	°	66.9	2023-01-09	0
Non-carriers	°	1977-02-09	2017-06-29	40.411	1	0	18/05/2017	0	Breast conserving surgery	1	1	21	1	1	0	2	30	1	2	90	90	20	0	0	°	1	2	2	1a	1	1	0	0	1	0	°	67.3333	°	67.3333	°	0	°	67.3333	2023-01-09	0
Non-carriers	°	1975-09-28	2015-03-13	39.4822	1	0	°	0	Breast conserving surgery	1	0	°	0	1	0	1	28	1	2	90	90	11	0	2+	0	1	2	2	0	0	1	0	0	1	0	°	95.3	°	95.3	°	0	°	95.3	2023-01-09	0
Non-carriers	°	1985-05-12	2017-05-10	32.0164	0	1	°	0	Mastectomy	1	0	°	1	1	0	1	25	1	3	70	90	55	1	3+	°	2	2	2	2b	2	1	1	1	1	0	°	69	°	69	°	0	°	69	2023-01-09	0
Non-carriers	°	1983-01-28	2014-05-20	31.3288	0	0	°	1	Mastectomy	0	1	13	6	1	1	2	17	0	2	95	50	10	0	2+	1	2	y1c	1	2a	2	1	0	1	1	1	2019-08-09	34.2667	2019-08-09	63.5667	Radiotherapy + chemotherapy	0	°	105.2	2023-01-09	0
Non-carriers	°	1976-03-10	2012-10-11	36.6137	1	1	02/10/2012	0	Mastectomy	1	1	22	7	1	1	2	21	1	3	95	99	20	0	1+	°	1	2	2	2a	2	1	1	0	1	0	°	124.733	°	124.733	°	0	°	124.733	2023-01-09	0
Non-carriers	°	1982-07-17	2018-07-17	36.0247	1	0	28/11/2017	1	Mastectomy	1	0	°	0	1	0	2	9	0	2	50	20	10	0	3+	°	2	y1b	1	0	0	1	0	1	1	0	°	54.5667	°	54.5667	°	0	°	54.5667	2023-01-09	0
Non-carriers	°	1975-10-12	2015-12-09	40.1863	1	1	26/11/2015	0	Breast conserving surgery	1	0	°	0	2	0	1	12	0	2	95	95	20	0	0	°	1	1c	1	0	0	1	0	0	1	0	°	86.2667	°	86.2667	°	0	°	86.2667	2023-01-09	0
Non-carriers	°	1969-08-27	2009-12-18	40.337	1	1	04/12/2009	0	Mastectomy	1	0	°	0	1	0	1	19	1	3	80	3	15	0	3+	°	2	1c	1	0	0	1	1	1	1	0	°	159	°	159	°	0	°	159	2023-01-09	0
Non-carriers	°	1986-11-26	2013-08-30	26.7781	0	0	11/01/2013	1	Mastectomy	1	1	25	1	6	0	2	5	0	2	°	°	°	0	°	°	2	yTis	0	1a	1	0	0	1	1	0	°	113.967	°	113.967	°	0	°	113.967	2023-01-09	0
Non-carriers	°	1975-05-07	2015-10-09	40.4521	1	0	°	0	Mastectomy	1	1	16	11	1	1	1	54	1	2	80	50	30	1	0	°	1	3	3	3a	3	1	1	0	1	0	°	88.3	°	88.3	°	0	°	88.3	2023-01-09	0
Non-carriers	°	1974-06-09	2009-07-13	35.1178	0	1	17/06/2009	0	Breast conserving surgery	1	1	22	2	1	1	1	16	0	2	95	95	10	0	0	°	1	1c	1	1a	1	1	1	0	1	0	°	164.267	°	164.267	°	0	°	164.267	2023-01-09	0
Non-carriers	°	1974-03-19	2011-07-05	37.3205	1	1	°	0	Mastectomy	1	1	12	5	1	1	2	35	1	3	95	60	40	1	2+	0	1	2	2	2a	2	1	1	0	1	1	2020-08-27	21.1667	2020-08-27	111.367	Radiotherapy + chemotherapy	0	°	135.8	2022-08-30	0
Non-carriers	°	1981-08-05	2018-01-09	36.4548	1	0	°	0	Breast conserving surgery	1	0	°	0	1	0	1	12	0	2	90	85	18	0	2+	1	2	1c	1	0	0	1	1	1	1	0	°	60.8667	°	60.8667	°	0	°	60.8667	2023-01-09	0
Non-carriers	°	1974-05-16	2012-08-30	38.3178	1	1	08/08/2012	0	Breast conserving surgery	1	0	°	0	1	0	1	8	0	2	90	10	10	0	1+	°	1	1b	1	0	0	0	0	0	1	0	°	126.133	°	126.133	°	0	°	126.133	2023-01-09	0
Non-carriers	°	1975-10-07	2013-07-31	37.8411	1	0	°	0	Breast conserving surgery	1	0	°	1	2	0	1	11	0	1	70	75	15	0	0	°	1	1c	1	1	1	1	0	0	1	0	°	114.967	°	114.967	°	0	°	114.967	2023-01-09	0
Non-carriers	°	1973-04-19	2013-07-30	40.3068	1	1	°	0	Breast conserving surgery	1	0	°	0	1	1	2	13	0	3	90	80	30	1	0	°	1	1c	1	0	0	1	1	0	1	0	°	115	°	115	°	0	°	115	2023-01-09	0
Non-carriers	°	1969-07-06	2009-03-03	39.6849	1	1	17/02/2009	0	Mastectomy	0	1	15	0	1+2	0	1	25	1	2	80	50	10	0	2+	0	1	2	2	0	0	0	0	0	1	0	°	168.667	°	168.667	°	0	°	168.667	2023-01-09	0
Non-carriers	°	1974-08-24	2012-08-02	37.9671	1	0	28/06/2012	0	Breast conserving surgery	0	1	26	0	1	0	1	18	1	2	90	90	10	0	0	°	1	1c	1	0	0	1	0	0	1	0	°	127.067	°	127.067	°	0	°	127.067	2023-01-09	0
Non-carriers	°	1979-08-29	2017-06-08	37.8027	1	0	°	0	Mastectomy	1	0	°	0	1	0	2	11	0	2	90	60	10	0	2+	0	1	1c	1	0	0	0	0	0	1	0	°	68.0333	°	68.0333	°	0	°	68.0333	2023-01-09	0
Non-carriers	°	1983-03-14	2017-08-08	34.4274	0	0	15/11/2016	1	Breast conserving surgery	1	1	20	2	1	0	1	14	0	3	0	0	30	1	0	°	3	y1c	1	1a	1	0	1	0	0	0	°	66	°	66	°	0	°	66	2023-01-09	0
Non-carriers	°	1982-09-14	2017-04-07	34.5863	0	1	20/03/2017	0	Breast conserving surgery	1	0	°	0	1	1	1	18	1	3	90	80	20	0	0	°	1	1c	1	0	0	1	0	0	1	0	°	70.1	°	70.1	°	0	°	70.1	2023-01-09	0
Non-carriers	°	1977-08-23	2017-08-24	40.0301	1	0	03/07/2017	0	Mastectomy	1	0	°	0	1	0	2	26	1	2	80	80	10	0	0	°	1	2	2	0	0	0	0	0	1	0	°	65.4667	°	65.4667	°	0	°	65.4667	2023-01-09	0
Non-carriers	°	1977-09-27	2013-03-05	35.4603	0	0	08/02/2013	0	Breast conserving surgery	1	0	°	0	1	0	1	25	1	3	95	60	20	0	3+	°	2	2	2	0	0	1	1	0	1	0	°	119.9	°	119.9	°	0	°	119.9	2023-01-09	0
Non-carriers	°	1980-10-02	2017-12-05	37.2	1	0	27/10/2017	0	Mastectomy	1	1	35	1	1	1	2	65	1	3	70	30	30	1	2+	0	1	3	3	1a	1	0	1	0	1	0	°	62.0333	°	62.0333	°	0	°	62.0333	2023-01-09	0
Non-carriers	°	1975-03-06	2015-08-06	40.4466	1	1	10/07/2015	0	Mastectomy	1	0	°	0	1	0	2	16	0	2	90	5	10	0	0	°	1	1c	1	0	0	0	0	0	1	0	°	90.4333	°	90.4333	°	0	°	90.4333	2023-01-09	0
Non-carriers	°	1978-05-27	2018-11-30	40.5397	1	1	04/10/2018	0	Mastectomy	1	1	17	15	2	1	1	35	1	2	95	95	5	0	0	°	1	2	2	3a	3	1	1	0	1	0	°	50.0333	°	50.0333	°	0	°	50.0333	2023-01-09	0
Non-carriers	°	1980-01-06	2018-09-07	38.6959	1	0	02/08/2018	0	Breast conserving surgery	1	0	°	0	1	1	1	12	0	2	90	90	10	0	0	°	1	1c	1	0	0	1	0	0	1	0	°	52.8333	°	52.8333	°	0	°	52.8333	2023-01-09	0
Non-carriers	°	1972-12-27	2010-07-01	37.5342	1	0	2010-06-03	0	Breast conserving surgery	1	1	10	1	1	1	1	21	1	3	95	80	20	0	0	°	1	2	2	0	0	1	1	0	1	1	2019-06-14	115.967	°	152.5	Mastectomy + Endocrine therapy	0	°	152.5	2023-01-09	0
Non-carriers	°	1974-09-24	2011-11-18	37.1753	1	1	°	0	Breast conserving surgery	1	0	°	0	1	0	1	12	0	2	90	90	5	0	0	°	1	1c	1	0	0	1	0	0	1	0	°	135.667	°	135.667	°	0	°	135.667	2023-01-09	0
Non-carriers	°	1977-11-01	2013-08-06	35.7863	0	1	°	0	Mastectomy	1	1	16	2	1	1	2	21	1	3	70	7	35	1	0	°	1	2	2	1a	1	0	1	0	1	0	°	114.767	°	114.767	°	0	°	114.767	2023-01-09	0
Non-carriers	°	1982-06-04	2012-06-08	30.0329	0	0	23/05/2012	0	Breast conserving surgery	0	1	15	0	1	1	2	11	0	3	95	5	40	1	0	°	1	1c	1	0	0	1	1	0	1	0	°	128.9	°	128.9	°	0	°	128.9	2023-01-09	0
Non-carriers	°	1969-05-31	2009-08-14	40.2329	1	1	°	0	Mastectomy	1	1	32	5	1	0	1	7	0	3	0	0	15	0	3+	°	2	1b	1	2a	2	1	1	1	0	0	°	163.2	°	163.2	°	0	°	163.2	2023-01-09	0
Non-carriers	°	1971-10-04	2009-04-01	37.5178	1	1	°	0	Mastectomy	0	1	31	2	1	0	1	6	0	2	80	60	15	0	1+	°	1	1b	1	1a	1	0	1	0	1	0	°	167.7	°	167.7	°	0	°	167.7	2023-01-09	0
Non-carriers	°	1978-03-16	2015-03-10	37.0082	1	1	18/02/2015	0	Breast conserving surgery	0	1	16	4	1	1	2	40	1	3	80	50	50	1	2+	0	1	2	2	2a	2	1	1	0	1	0	°	95.4	°	95.4	°	0	°	95.4	2023-01-09	0
Non-carriers	°	1975-04-29	2010-07-29	35.274	0	1	24/02/2010	1	Mastectomy	1	1	20	3	1	1	2	40	1	3	90	0	20	0	2+	1	2	y2	2	1a	1	1	0	1	1	0	°	151.633	°	151.633	°	0	°	151.633	2023-01-11	0
Non-carriers	°	1982-07-16	2015-12-17	33.4438	0	1	13/11/2015	0	Breast conserving surgery	1	0	°	0	1	1	1	12	0	2	90	70	18	0	0	°	1	1c	1	0	0	1	0	0	1	0	°	86.0667	°	86.0667	°	0	°	86.0667	2023-01-11	0
Non-carriers	°	1978-07-31	2018-05-29	39.8548	1	0	16/04/2018	0	Breast conserving surgery	1	0	°	0	1	1	1	17	0	3	80	90	70	1	0	°	1	1c	1	0	0	1	1	0	1	0	°	56.2667	°	56.2667	°	0	°	56.2667	2023-01-11	0
Non-carriers	°	1971-02-19	2009-10-08	38.6603	1	1	°	0	Breast conserving surgery	1	0	°	0	1	0	1	7	0	3	0	0	65	1	1+	°	3	1b	1	0	0	1	1	0	0	0	°	161.5	°	161.5	°	0	°	161.5	2023-01-13	0
Non-carriers	°	1969-04-07	2009-01-29	39.8411	1	0	°	1	Mastectomy	1	1	22	2	1	0	2	4	0	2	95	5	5	0	0	°	1	y1a	1	1a	1	0	1	0	1	0	°	169.9	°	169.9	°	0	°	169.9	2023-01-13	0
Non-carriers	°	1972-03-16	2010-08-06	38.4164	1	1	°	0	Breast conserving surgery	1	0	°	0	1	0	1	18	1	2	95	90	5	0	1+	°	1	1c	1	0	0	1	0	0	1	0	°	151.433	°	151.433	°	0	°	151.433	2023-01-13	0
Non-carriers	°	1972-05-19	2010-04-17	37.937	1	0	06/04/2010	0	Breast conserving surgery	1	1	21	1	1	0	1	28	1	3	90	90	10	0	1+	°	1	2	2	1a	1	1	0	0	1	0	°	155.133	°	155.133	°	0	°	155.133	2023-01-13	0
Non-carriers	°	1972-10-18	2011-06-16	38.6849	1	1	15/11/2010	1	Mastectomy	1	1	17	17	1	1	1	110	1	2	0	0	10	0	1+	°	3	y3	3	3a	3	1	1	0	0	0	°	140.967	°	140.967	°	0	°	140.967	2023-01-13	0
Non-carriers	°	1979-02-04	2010-05-13	31.2904	0	0	°	1	Mastectomy	1	1	18	3	1	1	2	70	1	3	90	60	45	1	3+	°	2	y3	3	1a	1	0	0	1	1	0	°	154.267	°	154.267	°	0	°	154.267	2023-01-13	0
Non-carriers	°	1972-03-04	2011-09-15	39.5589	1	0	24/08/2011	0	Breast conserving surgery	1	1	17	5	1	1	1	23	1	3	90	40	40	1	3+	°	2	2	2	2a	2	1	1	1	1	0	°	137.933	°	137.933	°	0	°	137.933	2023-01-13	0
Non-carriers	°	1969-12-23	2009-01-15	39.0904	1	1	15/12/2008	0	Mastectomy	1	1	33	3	1	0	2	39	1	2	90	90	10	0	3+	°	2	2	2	1a	1	0	1	1	1	0	°	170.367	°	170.367	°	0	°	170.367	2023-01-13	0
Non-carriers	°	1977-01-03	2012-11-02	35.8548	0	1	°	0	Breast conserving surgery	1	0	°	0	1	0	1	25	1	3	0	70	40	1	3+	°	2	2	2	0	0	1	1	1	0	0	°	124.133	°	124.133	°	0	°	124.133	2023-01-13	0
Non-carriers	°	1979-05-27	2012-09-21	33.3452	0	0	17/09/2012	0	Breast conserving surgery	1	0	°	0	1	0	2	28	1	3	0	0	50	1	0	°	3	2	2	0	0	1	1	0	0	0	°	125.533	°	125.533	°	0	°	125.533	2023-01-13	0
Non-carriers	°	1974-02-16	2010-05-04	36.2356	1	1	23/04/2010	0	Breast conserving surgery	0	1	33	32	1	1	1	22	1	3	0	0	25	0	3+	°	2	2	2	3a	3	1	1	1	0	0	°	154.567	°	154.567	°	0	°	154.567	2023-01-13	0
Non-carriers	°	1973-07-26	2013-11-07	40.3123	1	1	15/10/2013	0	Breast conserving surgery	1	1	31	1	1	1	2	72	1	3	55	0	90	1	0	°	1	3	3	1a	1	1	1	0	1	0	°	111.8	°	111.8	°	0	°	111.8	2023-01-13	0
Non-carriers	°	1972-08-11	2012-10-19	40.2164	1	0	°	0	Mastectomy	1	0	°	0	1	0	1	32	1	2	90	90	15	0	1+	°	1	2	2	0	0	0	0	0	1	0	°	124.6	°	124.6	°	0	°	124.6	2023-01-13	0
Non-carriers	°	1975-09-30	2013-07-26	37.8466	1	1	°	0	Breast conserving surgery	1	0	°	0	1	1	1	23	1	3	90	65	25	0	2+	0	1	2	2	0	0	1	1	0	1	0	°	115.267	°	115.267	°	0	°	115.267	2023-01-13	0
Non-carriers	°	1978-01-24	2011-11-17	33.8356	0	0	°	1	Breast conserving surgery	1	0	°	0	1	0	1	7	0	2	80	75	5	0	1+	°	1	y1b	1	0	0	1	0	0	1	0	°	135.833	°	135.833	°	0	°	135.833	2023-01-13	0
Non-carriers	°	1977-08-17	2011-06-08	33.8301	0	1	19/05/2011	0	Breast conserving surgery	1	1	4	1	1	0	1	11	0	3	0	0	70	1	0	°	3	1c	1	1a	1	0	1	0	0	0	°	141.233	°	141.233	°	0	°	141.233	2023-01-13	0
Non-carriers	°	1977-11-18	2011-01-11	33.1699	0	0	17/12/2010	0	Mastectomy	1	0	°	0	1	1	2	27	1	3	90	90	40	1	3+	°	2	2	2	0	0	0	1	1	1	0	°	146.167	°	146.167	°	0	°	146.167	2023-01-13	0
Non-carriers	°	1980-11-21	2013-07-05	32.6411	0	0	°	0	Breast conserving surgery	1	1	27	1	1	1	1	12	0	2	90	70	12	0	0	°	1	1c	1	1a	1	1	0	0	1	0	°	115.967	°	115.967	°	0	°	115.967	2023-01-13	0
Non-carriers	°	1975-01-20	2012-05-04	37.3123	1	1	02/04/2012	0	Breast conserving surgery	1	0	°	0	1	1	1	18	1	3	0	0	60	1	1+	°	3	1c	1	0	0	1	0	0	0	1	2013-06-05	142.2	2013-06-05	13.2333	Chemotherapy	0	°	130.2	2023-01-13	0
Non-carriers	°	1975-02-25	2014-12-20	39.8438	1	1	°	0	Breast conserving surgery	1	1	12	1	1	1	1	31	1	2	40	40	10	0	3+	°	2	2	2	1a	1	1	1	1	1	0	°	98.2	°	98.2	°	0	°	98.2	2023-01-13	0
Non-carriers	°	1978-01-07	2011-12-13	33.9534	0	0	24/11/2011	0	Breast conserving surgery	1	1	30	1	1	0	1	35	1	3	5	0	90	1	0	°	1	2	2	1a	1	1	1	0	0	0	°	134.967	°	134.967	°	0	°	134.967	2023-01-13	0
Non-carriers	°	1981-07-08	2010-03-19	28.7151	0	0	17/11/2009	1	Breast conserving surgery	1	0	°	0	°	0	1	8	0	2	°	°	°	0	°	°	1	y0	0	0	0	1	1	0	1	0	°	156.1	°	156.1	°	0	°	156.1	2023-01-13	0
Non-carriers	°	1978-01-20	2012-12-20	34.9397	0	0	°	0	Breast conserving surgery	0	1	21	6	1	1	1	45	1	3	70	40	40	1	1+	°	1	2	2	2a	2	1	1	0	1	0	°	122.533	°	122.533	°	0	°	122.533	2023-01-13	0
Non-carriers	°	1971-09-25	2010-09-30	39.0411	1	0	2010-02-02	1	Breast conserving surgery	0	1	11	4	1	0	1	25	1	2	60	50	5	0	2+	1	2	y2	2	2a	2	1	0	1	1	0	°	149.6	°	149.6	°	0	°	149.6	2023-01-13	0
Non-carriers	°	1971-03-02	2009-03-26	38.0932	1	0	09/03/2009	0	Breast conserving surgery	1	1	9	1	2	0	1	18	1	2	70	90	5	0	2+	0	1	1c	1	1a	1	1	1	0	1	0	°	168.033	°	168.033	°	0	°	168.033	2023-01-13	0
Non-carriers	°	1975-02-21	2012-02-16	37.011	1	0	°	0	Breast conserving surgery	1	0	°	0	1	0	1	7	0	2	90	90	35	1	0	°	1	1b	1	0	0	1	0	0	1	0	°	132.8	°	132.8	°	0	°	132.8	2023-01-13	0
Non-carriers	°	1974-06-06	2009-07-02	35.0959	0	0	°	0	Breast conserving surgery	1	0	°	0	1	0	1	18	1	2	95	95	15	0	1+	°	1	1c	1	0	0	1	0	0	1	0	°	164.767	°	164.767	°	0	°	164.767	2023-01-13	0
Non-carriers	°	1976-07-18	2011-08-23	35.1205	0	1	12/08/2011	0	Breast conserving surgery	1	1	28	1	1	0	1	18	1	3	0	0	75	1	0	°	3	1c	1	1a	1	1	1	0	0	0	°	138.7	°	138.7	°	0	°	138.7	2023-01-13	0
Non-carriers	°	1982-01-29	2015-08-18	33.5726	0	1	°	0	Breast conserving surgery	1	1	45	16	1	1	1	22	1	2	90	80	28	1	1+	°	1	2	2	2a	2	1	1	0	1	0	°	90.1667	°	90.1667	°	0	°	90.1667	2023-01-13	0
Non-carriers	°	1983-07-20	2015-03-03	31.6411	0	0	°	0	Mastectomy	1	0	°	0	1	0	1	17	0	3	0	0	75	1	0	°	3	1c	1	0	0	0	1	0	1	0	°	95.7667	°	95.7667	°	0	°	95.7667	2023-01-13	0
Non-carriers	°	1979-02-07	2014-11-21	35.811	0	1	15/05/2014	1	Mastectomy	0	1	13	7	1	0	1	12	0	2	80	70	5	0	0	°	1	y1c	1	2a	2	1	0	0	1	0	°	99.1667	°	99.1667	°	0	°	99.1667	2023-01-13	0
Non-carriers	°	1974-06-03	2011-05-27	37.0055	1	0	04/05/2011	0	Mastectomy	1	1	29	12	1	1	1	97	1	2	95	40	20	0	0	°	1	3	3	3	3	1	1	0	1	1	2015-01-10	42.3667	2015-01-10	44.1333	Chemotherapy	0	°	141.633	2023-01-13	0
Non-carriers	°	1974-01-09	2012-11-23	38.8986	1	0	02/11/2012	0	Breast conserving surgery	1	0	°	0	1	1	1	22	1	2	90	95	10	0	0	°	1	2	2	0	0	1	0	0	1	0	°	123.433	°	123.433	°	0	°	123.433	2023-01-13	0
Non-carriers	°	1971-04-05	2011-06-21	40.2384	1	1	°	0	Breast conserving surgery	1	0	°	0	1	1	1	12	0	2	95	95	20	0	1+	°	1	1c	1	0	0	1	0	0	1	0	°	140.8	°	140.8	°	0	°	140.8	2023-01-13	0
Non-carriers	°	1989-03-20	2017-11-24	28.7014	0	0	°	1	Breast conserving surgery	1	0	°	0	1	0	1	9	0	2	90	0	20	0	3+	°	2	y1b	1	0	0	1	0	1	1	0	°	62.5333	°	62.5333	°	0	°	62.5333	2023-01-13	0
Non-carriers	°	1983-05-02	2014-05-23	31.0795	0	1	°	0	Breast conserving surgery	1	0	°	0	1	1	1	15	0	3	0	0	40	1	1+	°	3	1c	1	0	0	1	1	0	0	0	°	105.233	°	105.233	°	0	°	105.233	2023-01-13	0
Non-carriers	°	1976-11-07	2016-12-06	40.1068	1	0	15/06/2016	1	Mastectomy	1	0	°	0	6	0	1	°	0	2	°	°	°	0	°	°	2	yTis	0	0	0	0	0	0	0	0	°	74.3	°	74.3	°	0	°	74.3	2023-01-13	0
Non-carriers	°	1984-04-03	2017-12-21	33.7397	0	0	15/11/2017	0	Breast conserving surgery	1	0	°	0	1	0	1	13	0	2	90	80	6	0	0	°	1	1c	1	0	0	1	0	0	1	0	°	61.6333	°	61.6333	°	0	°	61.6333	2023-01-13	0
Non-carriers	°	1971-02-15	2010-06-21	39.3726	1	1	°	0	Breast conserving surgery	1	0	°	0	1	0	1	21	1	2	95	70	45	1	3+	°	2	2	2	0	0	1	1	1	1	0	°	152.967	°	152.967	°	0	°	152.967	2023-01-13	0
Non-carriers	°	1982-06-14	2017-04-14	34.8575	0	1	°	0	Breast conserving surgery	1	0	°	0	1	0	1	21	1	3	1	1	90	1	0	°	3	2	2	0	0	1	1	0	0	0	°	70	°	70	°	0	°	70	2023-01-13	0
Non-carriers	°	1974-02-12	2010-04-20	36.2082	1	0	29/03/2010	0	Breast conserving surgery	1	1	13	6	1	1	2	38	1	3	90	70	15	0	1+	°	1	2	2	2a	2	1	1	0	1	1	2016-04-20	116.9	2016-04-20	73.0667	Endocrine therapy + Radiotherapy	0	°	155.033	2023-01-13	0
Non-carriers	°	1988-02-09	2014-10-17	26.7041	0	1	°	0	Mastectomy	1	0	°	0	1	0	1	9	0	2	80	70	20	0	3+	°	2	1b	1	0	0	0	1	1	1	0	°	100.333	°	100.333	°	0	°	100.333	2023-01-13	0
Non-carriers	°	1972-04-22	2013-03-01	40.8849	1	0	01/12/2012	1	Mastectomy	0	1	33	4	1	1	2	30	1	2	95	50	5	0	3+	°	2	y2	2	2a	2	1	0	0	1	0	°	120.167	°	120.167	°	0	°	120.167	2023-01-13	0
Non-carriers	°	1973-06-09	2012-06-13	39.0384	1	0	04/05/2012	0	Mastectomy	1	0	°	0	1	1	1	13	0	2	90	60	20	0	0	°	1	1c	1	0	0	0	0	0	1	0	°	128.967	°	128.967	°	0	°	128.967	2023-01-16	0
Non-carriers	°	1976-03-02	2015-12-11	39.8027	1	0	17/04/2015	1	Mastectomy	1	0	°	0	9	1	2	22	1	3	0	0	50	1	0	°	3	y2	2	0	0	0	0	0	0	0	°	86.4333	°	86.4333	°	0	°	86.4333	2023-01-16	0
Non-carriers	°	1979-10-27	2017-10-18	38.0027	1	0	25/08/2017	0	Breast conserving surgery	1	0	°	0	1	0	1	12	0	2	95	90	25	0	0	°	1	1c	1	0	0	1	0	0	1	0	°	63.8667	°	63.8667	°	0	°	63.8667	2023-01-16	0
Non-carriers	°	1979-06-12	2018-04-05	38.8411	1	1	05/01/2018	0	Breast conserving surgery	1	0	°	0	1	1	1	30	1	2	90	40	30	1	2+	1	2	2	2	0	0	1	1	1	1	0	°	58.2333	°	58.2333	°	0	°	58.2333	2023-01-16	0
Non-carriers	°	1977-03-31	2017-08-04	40.3726	1	0	29/06/2017	0	Mastectomy	1	0	°	0	1	1	2	20	1	2	90	35	12	0	0	°	1	1c	1	0	0	0	0	0	1	0	°	66.3667	°	66.3667	°	0	°	66.3667	2023-01-16	0
Non-carriers	°	1982-09-02	2015-08-05	32.9452	0	1	°	0	Mastectomy	1	0	°	1	1+4	0	1	48	1	2	90	80	20	0	0	°	1	2	2	1	1	0	1	0	1	0	°	90.7	°	90.7	°	0	°	90.7	2023-01-16	0
Non-carriers	°	1979-05-14	2018-10-12	39.4411	1	1	°	0	Breast conserving surgery	1	1	11	1	1	0	1	6	0	2	85	90	11	0	0	°	1	1b	1	1a	1	1	0	0	1	0	°	51.9	°	51.9	°	0	°	51.9	2023-01-16	0
Non-carriers	°	1977-07-27	2013-12-02	36.3753	1	1	°	0	Mastectomy	1	0	1	0	1	0	1	2	0	2	90	15	20	0	3+	°	2	1a	1	0	0	0	0	0	0	0	°	111.067	°	111.067	°	0	°	111.067	2023-01-16
Non-carriers	°	1976-03-07	2016-08-09	40.4521	1	1	27/07/2016	0	Mastectomy	1	0	°	0	6+1	0	1	10	0	2	95	80	15	0	3+	°	2	1b	1	0	0	0	1	1	1	0	°	78.3667	°	78.3667	°	0	°	78.3667	2023-01-16	0
Non-carriers	°	1977-01-21	2009-07-03	32.4685	0	1	29/05/2009	0	Mastectomy	1	0	°	0	1	0	1	19	1	2	90	85	25	0	3+	°	2	1c	1	0	0	0	1	1	1	0	°	164.833	°	164.833	°	0	°	164.833	2023-01-16	0
Non-carriers	°	1974-01-08	2014-05-09	40.3589	1	0	°	0	Mastectomy	1	0	°	0	1	0	2	4	0	2	0	0	60	1	3+	°	2	1a	1	0	0	0	1	1	0	0	°	105.8	°	105.8	°	0	°	105.8	2023-01-16	0
Non-carriers	°	1977-08-04	2011-10-27	34.2521	0	0	°	0	Breast conserving surgery	1	0	°	0	1	0	1	27	1	2	95	1	35	1	3+	°	2	2	2	0	0	1	1	1	1	0	°	136.633	°	136.633	°	0	°	136.633	2023-01-16	0
Non-carriers	°	1971-01-06	2009-08-14	38.6301	1	1	03/08/2009	0	Mastectomy	1	1	2	0	1	0	2	11	0	1	90	70	10	0	1+	°	1	1c	1	1a	1	0	0	0	1	0	°	163.433	°	163.433	°	0	°	163.433	2023-01-16	0
Non-carriers	°	1979-03-18	2018-01-30	38.8986	1	1	2017-11-29	0	Breast conserving surgery	1	0	°	1	2	0	1	12	0	2	90	90	40	1	0	°	1	1c	1	1sn	1	1	0	0	1	0	°	60.4	°	60.4	°	0	°	60.4	2023-01-16	0
Non-carriers	°	1977-01-04	2017-08-03	40.6055	1	1	21/06/2017	0	Mastectomy	1	0	°	0	1	1	1	35	1	2	90	80	35	1	1	°	1	2	2	0	0	0	0	0	1	0	°	66.4	°	66.4	°	0	°	66.4	2023-01-16	0
Non-carriers	°	1978-01-14	2009-08-18	31.6137	0	0	°	0	Breast conserving surgery	1	0	°	0	1	1	1	21	1	2	95	95	18	0	1+	°	1	2	2	0	0	1	1	0	1	1	2019-12-10	27.2667	°	163.3	Mastectomy	0	°	163.3	2023-01-16	0
Non-carriers	°	1970-01-17	2010-07-02	40.4822	1	0	2010-06-10	0	Breast conserving surgery	1	1	14	2	1	1	1	11	0	2	90	90	10	0	0	°	1	1C	1	1a	1	1	0	0	1	1	2020-07-22	100.933	2020-07-22	122.433	Chemotherapy + Endocrine therapy	0	°	152.7	2023-01-16	0
Non-carriers	°	1981-01-23	2011-05-13	30.3205	0	0	22/04/2011	0	Mastectomy	1	1	24	1	1	1	2	32	1	2	90	80	35	1	1+	°	1	2	2	1a	1	0	1	0	1	0	°	142.2	°	142.2	°	0	°	142.2	2023-01-16	0
Non-carriers	°	1977-06-30	2013-07-30	36.1068	1	0	°	0	Breast conserving surgery	1	0	°	0	1	1	1	28	1	3	90	10	35	1	0	°	1	2	2	0	0	1	1	0	1	0	°	115.233	°	115.233	°	0	°	115.233	2023-01-16	0
Non-carriers	°	1977-04-15	2017-10-12	40.5205	1	1	29/08/2017	0	Mastectomy	0	1	20	3	1	1	1	17	0	2	80	70	25	0	0	°	1	1c	1	1a	1	1	1	0	1	0	°	64.0667	°	64.0667	°	0	°	64.0667	2023-01-16	0
Non-carriers	°	1977-08-31	2016-10-14	39.1479	1	0	23/08/2016	0	Breast conserving surgery	1	0	°	0	1	0	1	6	0	2	90	70	6	0	1+	°	1	1b	1	0	0	1	1	0	1	0	°	76.2	°	76.2	°	0	°	76.2	2023-01-17	0
Non-carriers	°	1986-02-22	2017-11-17	31.7562	0	0	°	0	Breast conserving surgery	1	0	°	1	1	0	2	7	0	2	90	90	30	1	0	°	1	1b	1	0	0	1	1	0	1	0	°	62.9	°	62.9	°	0	°	62.9	2023-01-17	0
Non-carriers	°	1985-06-14	2016-08-23	31.2137	0	1	12/07/2016	0	Mastectomy	1	0	°	1	°	1	1	28	1	2	90	90	20	0	0	°	1	2	2	1a	1	0	1	0	1	0	°	77.9333	°	77.9333	°	0	°	77.9333	2023-01-17	0
Non-carriers	°	1983-11-21	2016-10-07	32.9014	0	0	02/08/2016	0	Mastectomy	1	0	°	0	1	0	1	8	0	2	90	85	12	0	0	°	1	1b	1	0	0	0	0	0	1	0	°	76.4333	°	76.4333	°	0	°	76.4333	2023-01-17	0
Non-carriers	°	1977-04-20	2014-07-31	37.3041	1	1	17/06/2014	0	Breast conserving surgery	1	0	°	0	1	0	1	7	0	2	90	90	4	0	0	°	1	1b	1	0	0	1	0	0	1	0	°	103.067	°	103.067	°	0	°	103.067	2023-01-17	0
Non-carriers	°	1975-05-07	2015-03-18	39.8904	1	0	06/02/2015	0	Breast conserving surgery	1	0	°	0	1	0	1	6	0	1	80	90	10	0	1+	°	1	1b	1	0	0	1	0	1	1	0	°	95.4	°	95.4	°	0	°	95.4	2023-01-17	0
Non-carriers	°	1980-08-07	2018-06-21	37.8959	1	1	26/04/2018	0	Mastectomy	1	1	30	1	1	0	1	24	1	2	90	70	25	0	0	°	1	2	2	1a	1	1	1	0	1	0	°	55.7	°	55.7	°	0	°	55.7	2023-01-17	0
Non-carriers	°	1970-12-26	2009-05-22	38.4301	1	0	°	0	Mastectomy	1	0	°	0	1	0	2	21	1	2	80	80	50	1	2+	0	1	2	2	0	0	0	0	0	1	0	°	166.267	°	166.267	°	0	°	166.267	2023-01-17	0
Non-carriers	°	1972-02-29	2011-09-30	39.611	1	0	26/09/2011	0	Breast conserving surgery	1	0	°	0	1	0	2	6	0	2	70	30	10	0	3+	°	2	1a	1	0	0	1	0	0	1	0	°	137.567	°	137.567	°	0	°	137.567	2023-01-17	0
Non-carriers	°	1975-03-23	2015-02-13	39.9233	1	0	°	0	Breast conserving surgery	1	1	10	1	1	0	1	25	1	2	85	70	15	0	0	°	1	2	2	1a	1	1	1	0	1	0	°	96.5	°	96.5	°	0	°	96.5	2023-01-17	0
Non-carriers	°	1984-03-16	2016-07-22	32.3726	0	1	05/07/2016	0	Breast conserving surgery	1	1	22	4	1	1	1	28	1	3	80	60	50	1	0	°	1	2	2	2a	2	1	1	0	1	0	°	79	°	79	°	0	°	79	2023-01-17	0
Non-carriers	°	1979-07-18	2017-01-26	37.5534	1	1	12/01/2017	0	Breast conserving surgery	1	1	8	1	1	0	1	12	0	3	0	0	40	1	2+	0	3	1c	1	1a	1	1	1	0	0	0	°	72.7333	°	72.7333	°	0	°	72.7333	2023-01-17	0
Non-carriers	°	1979-01-04	2017-10-13	38.8	1	1	°	0	Breast conserving surgery	1	0	°	0	1	0	1	15	0	2	0	0	70	1	0	°	3	1c	1	0	0	1	1	0	0	0	°	64.0667	°	64.0667	°	0	°	64.0667	2023-01-17	0
Non-carriers	°	1978-01-16	2018-04-20	40.2849	1	1	°	0	Breast conserving surgery	1	0	°	0	1	0	1	10	0	2	90	90	12	0	0	°	1	1b	1	0	0	1	0	0	1	0	°	57.7667	°	57.7667	°	0	°	57.7667	2023-01-17	0
Non-carriers	°	1977-12-06	2017-10-31	39.9288	1	1	05/10/2017	0	Breast conserving surgery	1	0	°	1	1	1	2	21	1	2	90	65	18	0	2+	1	2	2	2	1a(sn)	1	1	1	1	1	0	°	63.4667	°	63.4667	°	0	°	63.4667	2023-01-17	0
Non-carriers	°	1974-12-12	2013-06-11	38.5233	1	0	°	0	Breast conserving surgery	0	1	15	0	1	0	1	18	1	3	90	90	60	1	3+	°	2	1c	1	0	0	1	1	1	1	0	°	116.9	°	116.9	°	0	°	116.9	2023-01-17	0
Non-carriers	°	1976-09-25	2016-03-07	39.474	1	0	03/02/2016	0	Mastectomy	1	0	°	0	1+5	0	1	7	0	1	90	9	15	0	0	°	1	1b	1	0	0	0	0	0	0	0	°	83.5667	°	83.5667	°	0	°	83.5667	2023-01-17	0
Non-carriers	°	1978-07-10	2018-01-31	39.589	1	0	22/12/2017	0	Breast conserving surgery	1	0	°	0	°	0	1	9	0	2	90	90	10	0	2+	0	1	1b	1	0	0	1	0	0	1	0	°	60.4	°	60.4	°	0	°	60.4	2023-01-17	0
Non-carriers	°	1988-04-19	2014-10-28	26.5425	0	0	16/04/2014	1	Mastectomy	1	1	20	1	1	0	1	20	1	3	0	0	50	1	0	°	3	y1c	1	0	0	1	0	0	0	0	°	100.1	°	100.1	°	0	°	100.1	2023-01-17	0
Non-carriers	°	1983-12-09	2017-02-17	33.2164	0	0	15/12/2016	0	Breast conserving surgery	1	1	16	6	1	0	1	19	1	3	65	70	35	1	3+	°	2	1c	1	2a	2	1	1	1	1	0	°	72	°	72	°	0	°	72	2023-01-17	0
Non-carriers	°	1984-04-22	2017-02-03	32.8082	0	1	°	0	Breast conserving surgery	1	0	°	1	1	0	1	24	1	3	80	30	18	0	2+	1	2	2	2	1mi	4	0	1	1	1	0	°	72.4667	°	72.4667	°	0	°	72.4667	2023-01-17	0
Non-carriers	°	1979-12-15	2016-12-16	37.0301	1	1	18/05/2016	1	Mastectomy	1	1	21	7	1	1	1	12	0	2	90	1	10	0	2+	0	1	y1c	1	2a	2	1	0	0	1	0	°	74.1	°	74.1	°	0	°	74.1	2023-01-17	0
Non-carriers	°	1982-03-30	2018-05-04	36.1205	1	1	°	1	Breast conserving surgery	1	0	°	0	6	0	1	1	0	3	°	°	°	0	°	°	2	yTis	0	0	0	1	0	0	0	1	2019-02-18	9.66667	°	57.3	Mastectomy	0	°	57.3	2023-01-17	0
Non-carriers	°	1977-05-06	2016-12-15	39.6384	1	0	18/11/2016	0	Breast conserving surgery	1	0	°	0	1	0	1	18	1	3	0	0	80	1	0	°	3	1c	1	0	0	1	1	0	0	0	°	74.1333	°	74.1333	°	0	°	74.1333	2023-01-17	0
Non-carriers	°	1975-08-03	2015-06-18	39.9014	1	0	°	0	Mastectomy	1	0	°	0	1	1	2	21	1	3	80	80	30	1	2+	0	1	2	2	0	0	0	1	0	1	0	°	92.3333	°	92.3333	°	0	°	92.3333	2023-01-17	0
Non-carriers	°	1989-10-16	2018-04-24	28.5397	0	1	°	0	Breast conserving surgery	1	1	15	2	1	0	1	18	1	3	70	50	30	1	3+	°	2	1c	1	1a	1	1	1	1	1	0	°	57.6333	°	57.6333	°	0	°	57.6333	2023-01-17	0
Non-carriers	°	1974-07-17	2014-10-21	40.2904	1	0	09/10/2014	0	Breast conserving surgery	1	1	14	1	1	0	1	12	0	3	90	85	25	0	1+	°	1	1c	1	1a	1	1	1	0	1	0	°	100.333	°	100.333	°	0	°	100.333	2023-01-17	0
Non-carriers	°	1975-10-19	2015-05-15	39.5973	1	1	°	0	Mastectomy	0	1	16	2	1	1	1	28	1	3	80	70	25	0	2+	0	1	2	2	1a	1	1	1	0	1	0	°	93.4667	°	93.4667	°	0	°	93.4667	2023-01-17	0
Non-carriers	°	1980-10-25	2017-04-14	36.4932	1	0	29/03/2017	0	Breast conserving surgery	1	1	9	1	1	1	2	19	1	3	90	80	30	1	3+	°	2	1c	1	1a	1	1	1	1	1	0	°	70.1333	°	70.1333	°	0	°	70.1333	2023-01-17	0
Non-carriers	°	1975-12-15	2012-01-05	36.0822	1	1	23/12/2011	0	Mastectomy	0	1	18	0	1	0	1	40	1	2	80	80	30	1	0	°	1	2	2	0	0	0	1	0	1	0	°	134.333	°	134.333	°	0	°	134.333	2023-01-17	0
Non-carriers	°	1977-07-19	2013-10-29	36.3041	1	0	02/10/2013	0	Breast conserving surgery	1	0	°	0	2	0	1	13	0	2	90	90	10	0	0	°	1	1c	1	0	0	1	0	0	1	0	°	112.233	°	112.233	°	0	°	112.233	2023-01-17	0
Non-carriers	°	1974-04-10	2014-10-03	40.5096	1	0	°	1	Mastectomy	0	1	25	0	1	0	1	15	0	2	0	0	15	0	3+	°	2	y1c	1	0	0	1	0	0	0	0	°	100.933	°	100.933	°	0	°	100.933	2023-01-17	0
Non-carriers	°	1976-02-23	2014-06-25	38.3616	1	1	15/05/2014	0	Mastectomy	1	1	16	1	1	1	1	18	1	2	70	70	10	0	0	°	1	1c	1	1a	1	0	0	0	1	0	°	104.267	°	104.267	°	0	°	104.267	2023-01-17	0
Non-carriers	°	1978-07-03	2011-08-26	33.1699	0	1	19/07/2011	0	Breast conserving surgery	1	1	27	1	1	0	1	18	1	3	95	95	70	1	0	°	1	1c	1	1a	1	1	1	0	1	0	°	138.733	°	138.733	°	0	°	138.733	2023-01-17	0
Non-carriers	°	1983-06-04	2018-02-12	34.7178	0	1	21/12/2017	0	Mastectomy	1	0	°	0	1	0	1	12	0	2	90	90	20	0	2+	0	1	1c	1	0	0	0	0	0	1	0	°	60	°	60	°	0	°	60	2023-01-17	0
Non-carriers	°	1979-12-19	2015-02-20	35.1973	0	1	2015-01-21	0	Mastectomy	1	0	°	0	6	0	1	105	1	3	0	0	35	1	°	°	3	1mi	1	0	0	0	0	0	0	0	°	96.2667	°	96.2667	°	0	°	96.2667	2023-01-17	0
Non-carriers	°	1979-02-05	2018-05-11	39.2877	1	0	°	0	Mastectomy	1	0	°	0	1	0	2	20	1	2	90	90	25	0	0	°	1	1c	1	0	0	0	1	0	1	0	°	57.0667	°	57.0667	°	0	°	57.0667	2023-01-17	0
Non-carriers	°	1972-01-25	2011-03-04	39.1315	1	0	03/03/2011	0	Breast conserving surgery	1	0	°	0	1	1	1	22	1	3	90	0	60	1	1+	°	1	2	2	0	0	1	1	0	1	1	2021-03-17	122.2	°	144.567	Mastectomy	0	°	144.567	2023-01-17	0
Non-carriers	°	1977-05-17	2011-02-15	33.7726	0	0	14/07/2010	1	Breast conserving surgery	1	0	°	0	1	1	1	28	1	3	0	0	60	1	3+	°	2	y2	2	0	0	1	0	1	0	0	°	145.133	°	145.133	°	0	°	145.133	2023-01-17	0
Non-carriers	°	1981-09-03	2018-07-11	36.8767	1	1	°	0	Breast conserving surgery	1	1	20	4	1	0	1	14	0	2	90	90	10	0	0	°	1	1c	1	2a	2	1	1	0	1	0	°	55.0333	°	55.0333	°	0	°	55.0333	2023-01-17	0
Non-carriers	°	1977-03-01	2015-03-24	38.0877	1	0	°	0	Mastectomy	0	1	16	6	1	1	2	10	0	3	75	20	20	0	3+	°	2	1b	1	2a	2	1	1	1	1	0	°	95.2	°	95.2	°	0	°	95.2	2023-01-17	0
Non-carriers	°	1973-02-18	2010-07-16	37.4301	1	0	25/06/2010	0	Mastectomy	0	1	17	3	1	0	1	55	1	3	0	0	40	1	3+	°	2	3	3	1a	1	1	1	1	1	1	2014-09-16	50.7667	°	152.267	Contralateral mastectomy	0	°	152.267	2023-01-17	0
Non-carriers	°	1978-06-12	2017-08-01	39.1644	1	0	25/07/2017	0	Breast conserving surgery	1	0	°	0	1	0	1	30	1	2	90	40	5	0	2+	0	1	2	2	0	0	1	0	0	1	0	°	66.5333	°	66.5333	°	0	°	66.5333	2023-01-18	0
				37.1836													18					25
